# Supplementary material for: Multi-omics profiling of sodium-overload (NECSO) programs identifies NEK8 as a central driver of colorectal cancer progression through single-cell and spatial transcriptomics
Source: Front Immunol. 2026 Feb 10;17:1765055. doi: 10.3389/fimmu.2026.1765055 (PMC12929418; doi:10.3389/fimmu.2026.1765055)
Supplement: Supplementary file 2 [file Table1.xlsx]

## Sheet: Table S1
Supplementary Table 1. NECSO-related genes
ID
FAM83E
ESRP2
PPP1R37
CES3
CCDC61
ST14
ERN2
SIPA1L3
FBXO46
LGALS4
RFX1
EPN1
LPAR2
ZNF574
PWWP2B
AP1G2
LINC01637
EPHB3
DNM2
DCAF15
ZBTB45
TMC4
TJP3
SPPL2B
NECTIN1
TSC2
EML2
WNK4
NADSYN1
KLK15
ECH1
ZNF784
KLHL26
ELMO3
FAAH
AP2A1
STRN4
TRIM3
STK11
SHD
MST1R
PLXNA2
B3GNT8
GRAMD1A
STAP2
PPP2R1A
STXBP2
PPFIA3
TRIM28
WDR13
CACFD1
SYMPK
QTRT1
FCGBP
GIPC1
RAB40C
HSPBP1
ITM2C
PNKP
CLASRP
APOBR
PIGZ
SUOX
NOXA1
DTX2
NAA60
CPNE2
E4F1
GPA33
RABEP2
ATP2A3
CACNB3
CAPN15
DAGLA
ZNF653
GRK2
AIFM3
FCSK
ETHE1
CACTIN
SSH3
U2AF2
MVD
SCAF1
HSD11B2
TYK2
POLD1
SLC9A2
IRF2BP1
KCNN4
GRIN2D
ZC3H4
LSS
ZFYVE21
PAFAH1B3
RXFP4
ZNF513
GFOD2
ANAPC2
LSR
TMEM259
CAPN5
GAL3ST2
TUBB4B
CNOT3
RAVER1
ZNF526
SCNN1A
MYO7B
TRIOBP
TP53I11
D2HGDH
FZR1
KMT5C
NBEAL2
AKT2
DOCK6
MYH14
XAB2
BDH1
CRYM
REXO1
AXIN1
ABCC3
SMPD3
SLC35A4
ATP13A1
AATBC
DGKQ
MPND
FA2H
KEAP1
ARHGAP33
ILVBL
ADCY6
NPDC1
CRACR2B
MED25
PLPP2
ZBTB7B
NCKIPSD
PAF1
FBXW5
HDHD3
HEXD
IRF3
ZNF324B
PPP1R13L
PTPRF
ZNF446
MIGA2
ST6GALNAC1
IDH3G
SIRT6
WDR6
SUPT5H
AACS
RHOT2
LRP5
GBA2
LTBP4
TELO2
LIG1
ZNF497
AL160286.1
ZNF598
MKNK2
ZNF787
CDC37
RASSF7
PRMT7
CHADL
C19orf73
NDRG2
NANOS3
KIAA0895L
SLC27A4
FBXL8
ACAA1
SERINC2
BLVRB
SNRNP70
L1TD1
PRPF31
BTBD2
ARRDC1
PKP3
PRR12
NR1H2
RNF149
HIP1R
PPP1R13B
MVK
COPS8
ANKRD9
PACS2
CEP170B
KMT2B
ROGDI
NOTCH1
MAP1S
SGF29
CAPN9
P2RX4
ALDH16A1
MINK1
IFT122
RAB25
SLC6A21P
PLEKHA6
SH3RF2
DAPK3
HOOK2
DGLUCY
MB
LGALS9
DHX34
NCLN
CYRIB
WDR24
AC010326.4
ADGRE5
MGRN1
NUP62
UPF1
LINC02012
MZF1
PRRG2
TP53I3
NADK
AKT1
FIZ1
ZNF575
KLF4
AP3D1
ASB12
MAP3K11
RUVBL2
CHMP2A
AL360181.2
PCK2
MID1IP1
ABHD17A
USP20
RETSAT
CDC42BPG
EDC4
PADI2
PCNX3
MOGAT2
DRD4
PLCD1
SMG9
VWA2
MYORG
RDH13
MMP15
ANO7
CRIPT
CDK9
MAPK3
VSIG2
C9orf152
USF2
CISH
ZNF576
ATG4D
XRCC1
IGSF8
HMG20B
SGSH
NEK8
GP9
EPHB2
BBC3
ZNF865
C19orf48
HECTD3
GNA11
DAB2IP
ZNF444
RBM10
ERCC2
PTOV1
RNH1
PHETA1
MVP
PPP5C
PICK1
CYTH2
ZBTB7C
SHKBP1
DECR2
TCEA3
PIGQ
NXPE1
ZNF324
FAM160A2
PPP6R2
RHOT1
FAM3A
GAK
FAM98C
MINDY1
IFT140
CENPT
ANKS4B
CARM1
ARVCF
SUGP1
COG7
GRWD1
ACOT11
B4GALT7
WDR90
MLXIP
CDK10
PCSK7
FBL
UBALD1
ZFAND1
POLRMT
DOT1L
SLC52A3
MAPK8IP3
NFKBIB
BX537318.1
CYTOR
RABL6
DGCR2
TMEM184B
SPDEF
PPT1
SEMA4G
DHX38
AL663070.1
CD47
ARMC6
NBL1
LRSAM1
JUN
RNASEH2B
CIAO3
CCNH
RASD1
PIDD1
FAM171A1
ZNF414
ARMC5
TMEM187
SELENOO
GGT6
LFNG
TUBGCP2
PRKCSH
ILDR1
OSTM1
NANS
FASTK

## Sheet: Table S2
Table S2:KEGG Enrichment Analysis of NECSO-related genes
category	subcategory	ID	Description	GeneRatio	BgRatio	pvalue	p.adjust	qvalue	geneID	Count
Environmental Information Processing	Signal transduction	hsa04072	Phospholipase D signaling pathway	10/155	149/9434	0.000165758	0.0442573	0.0375136	LPAR2/DNM2/TSC2/AKT2/DGKQ/ADCY6/PLPP2/AKT1/MAPK3/CYTH2	10
Human Diseases	Drug resistance: antineoplastic	hsa01522	Endocrine resistance	7/155	99/9434	0.00118739	0.105678	0.0895749	AKT2/ADCY6/NOTCH1/AKT1/MAPK3/CARM1/JUN	7
Human Diseases	Cancer: overview	hsa05231	Choline metabolism in cancer	7/155	99/9434	0.00118739	0.105678	0.0895749	TSC2/AKT2/DGKQ/PLPP2/AKT1/MAPK3/JUN	7
Human Diseases	Endocrine and metabolic disease	hsa04931	Insulin resistance	7/155	109/9434	0.00207402	0.138441	0.117346	AKT2/PTPRF/SLC27A4/NR1H2/AKT1/PCK2/MLXIP	7
Human Diseases	Cancer: specific types	hsa05210	Colorectal cancer	6/155	87/9434	0.00301757	0.140734	0.119289	AKT2/AXIN1/AKT1/MAPK3/BBC3/JUN	6
Organismal Systems	Endocrine system	hsa04919	Thyroid hormone signaling pathway	7/155	122/9434	0.0039076	0.140734	0.119289	TSC2/ATP2A3/AKT2/NOTCH1/AKT1/PLCD1/MAPK3	7
Organismal Systems	Endocrine system	hsa04929	GnRH secretion	5/155	65/9434	0.00419604	0.140734	0.119289	KCNN4/AKT2/AKT1/MAPK3/GNA11	5
Environmental Information Processing	Signal transduction	hsa04150	mTOR signaling pathway	8/155	158/9434	0.00446704	0.140734	0.119289	TSC2/STK11/AKT2/LRP5/TELO2/WDR24/AKT1/MAPK3	8
Genetic Information Processing	Replication and repair	hsa03410	Base excision repair	4/155	44/9434	0.00571133	0.140734	0.119289	PNKP/POLD1/LIG1/XRCC1	4
Organismal Systems	Endocrine system	hsa04920	Adipocytokine signaling pathway	5/155	70/9434	0.00575942	0.140734	0.119289	STK11/AKT2/AKT1/PCK2/NFKBIB	5
Human Diseases	Infectious disease: parasitic	hsa05142	Chagas disease	6/155	103/9434	0.00690038	0.140734	0.119289	PPP2R1A/AKT2/AKT1/MAPK3/GNA11/JUN	6
Cellular Processes	Cell growth and death	hsa04210	Apoptosis	7/155	137/9434	0.0073227	0.140734	0.119289	AKT2/AKT1/MAPK3/BBC3/DAB2IP/JUN/PIDD1	7
Organismal Systems	Endocrine system	hsa04910	Insulin signaling pathway	7/155	138/9434	0.0076104	0.140734	0.119289	TSC2/AKT2/PTPRF/MKNK2/AKT1/PCK2/MAPK3	7
Cellular Processes	Cell growth and death	hsa04115	p53 signaling pathway	5/155	75/9434	0.00769459	0.140734	0.119289	TSC2/PPP1R13L/TP53I3/BBC3/PIDD1	5
Human Diseases	Infectious disease: viral	hsa05162	Measles	7/155	139/9434	0.00790639	0.140734	0.119289	TYK2/AKT2/IRF3/AKT1/BBC3/NFKBIB/JUN	7
Organismal Systems	Immune system	hsa04620	Toll-like receptor signaling pathway	6/155	109/9434	0.00902253	0.150563	0.127621	TYK2/AKT2/IRF3/AKT1/MAPK3/JUN	6
Organismal Systems	Endocrine system	hsa04914	Progesterone-mediated oocyte maturation	6/155	111/9434	0.00982365	0.154289	0.130779	ANAPC2/FZR1/AKT2/ADCY6/AKT1/MAPK3	6
Human Diseases	Cancer: specific types	hsa05224	Breast cancer	7/155	148/9434	0.0109661	0.154539	0.130991	AKT2/AXIN1/LRP5/NOTCH1/AKT1/MAPK3/JUN	7
Metabolism	Energy metabolism	hsa00920	Sulfur metabolism	2/155	10/9434	0.0110691	0.154539	0.130991	SUOX/ETHE1	2
Organismal Systems	Endocrine system	hsa04928	Parathyroid hormone synthesis, secretion and action	6/155	115/9434	0.0115759	0.154539	0.130991	WNK4/ADCY6/LRP5/MMP15/MAPK3/GNA11	6
Organismal Systems	Circulatory system	hsa04261	Adrenergic signaling in cardiomyocytes	7/155	154/9434	0.0134344	0.165582	0.140352	PPP2R1A/ATP2A3/CACNB3/AKT2/ADCY6/AKT1/MAPK3	7
Environmental Information Processing	Signal transduction	hsa04152	AMPK signaling pathway	6/155	122/9434	0.0151555	0.165582	0.140352	TSC2/STK11/PPP2R1A/AKT2/AKT1/PCK2	6
Organismal Systems	Immune system	hsa04660	T cell receptor signaling pathway	6/155	122/9434	0.0151555	0.165582	0.140352	PPP2R1A/AKT2/AKT1/MAPK3/NFKBIB/JUN	6
Human Diseases	Cancer: specific types	hsa05213	Endometrial cancer	4/155	59/9434	0.0158525	0.165582	0.140352	AKT2/AXIN1/AKT1/MAPK3	4
Organismal Systems	Aging	hsa04211	Longevity regulating pathway	5/155	90/9434	0.0161241	0.165582	0.140352	TSC2/STK11/AKT2/ADCY6/AKT1	5
Human Diseases	Cancer: overview	hsa05235	PD-L1 expression and PD-1 checkpoint pathway in cancer	5/155	90/9434	0.0161241	0.165582	0.140352	AKT2/AKT1/MAPK3/NFKBIB/JUN	5
Organismal Systems	Immune system	hsa04662	B cell receptor signaling pathway	5/155	91/9434	0.0168421	0.166549	0.141171	AKT2/AKT1/MAPK3/NFKBIB/JUN	5
Organismal Systems	Immune system	hsa04658	Th1 and Th2 cell differentiation	5/155	93/9434	0.018341	0.174895	0.148245	TYK2/NOTCH1/MAPK3/NFKBIB/JUN	5
Genetic Information Processing	Replication and repair	hsa03420	Nucleotide excision repair	4/155	63/9434	0.0197338	0.177821	0.150725	POLD1/LIG1/ERCC2/CCNH	4
Organismal Systems	Endocrine system	hsa04926	Relaxin signaling pathway	6/155	130/9434	0.0201138	0.177821	0.150725	RXFP4/AKT2/ADCY6/AKT1/MAPK3/JUN	6
Genetic Information Processing	Replication and repair	hsa03030	DNA replication	3/155	36/9434	0.0208989	0.177821	0.150725	POLD1/LIG1/RNASEH2B	3
Cellular Processes	Transport and catabolism	hsa04140	Autophagy - animal	7/155	169/9434	0.0213119	0.177821	0.150725	TSC2/STK11/AKT2/DAPK3/AKT1/MAPK3/ATG4D	7
Organismal Systems	Immune system	hsa04666	Fc gamma R-mediated phagocytosis	5/155	99/9434	0.0233584	0.183957	0.155927	DNM2/AKT2/PLPP2/AKT1/MAPK3	5
Metabolism	Metabolism of cofactors and vitamins	hsa00760	Nicotinate and nicotinamide metabolism	3/155	38/9434	0.0241142	0.183957	0.155927	NADSYN1/SIRT6/NADK	3
Organismal Systems	Excretory system	hsa04960	Aldosterone-regulated sodium reabsorption	3/155	38/9434	0.0241142	0.183957	0.155927	HSD11B2/SCNN1A/MAPK3	3
Human Diseases	Endocrine and metabolic disease	hsa04933	AGE-RAGE signaling pathway in diabetic complications	5/155	101/9434	0.0252097	0.186972	0.158482	AKT2/AKT1/PLCD1/MAPK3/JUN	5
Human Diseases	Cancer: specific types	hsa05211	Renal cell carcinoma	4/155	70/9434	0.0278339	0.199432	0.169044	AKT2/AKT1/MAPK3/JUN	4
Organismal Systems	Endocrine system	hsa04917	Prolactin signaling pathway	4/155	71/9434	0.0291305	0.199432	0.169044	AKT2/AKT1/MAPK3/CISH	4
Human Diseases	Cancer: overview	hsa05230	Central carbon metabolism in cancer	4/155	71/9434	0.0291305	0.199432	0.169044	AKT2/SIRT6/AKT1/MAPK3	4
Organismal Systems	Development and regeneration	hsa04380	Osteoclast differentiation	6/155	143/9434	0.0303462	0.202561	0.171695	ATP2A3/TYK2/AKT2/AKT1/MAPK3/JUN	6
Organismal Systems	Digestive system	hsa04975	Fat digestion and absorption	3/155	43/9434	0.0332539	0.215288	0.182484	PLPP2/SLC27A4/MOGAT2	3
Metabolism	Glycan biosynthesis and metabolism	hsa00511	Other glycan degradation	2/155	18/9434	0.0345451	0.215288	0.182484	HEXD/GBA2	2
Human Diseases	Drug resistance: antineoplastic	hsa01524	Platinum drug resistance	4/155	75/9434	0.0346719	0.215288	0.182484	AKT2/AKT1/MAPK3/BBC3	4
Human Diseases	Infectious disease: parasitic	hsa05145	Toxoplasmosis	5/155	112/9434	0.037065	0.224917	0.190645	TYK2/AKT2/AKT1/MAPK3/NFKBIB	5
Organismal Systems	Nervous system	hsa04725	Cholinergic synapse	5/155	116/9434	0.0420992	0.244983	0.207654	AKT2/ADCY6/AKT1/MAPK3/GNA11	5
Human Diseases	Endocrine and metabolic disease	hsa04934	Cushing syndrome	6/155	155/9434	0.0423925	0.244983	0.207654	AXIN1/ADCY6/MAPK3/GNA11/RASD1/ARMC5	6
Environmental Information Processing	Signal transduction	hsa04668	TNF signaling pathway	5/155	119/9434	0.0461335	0.244983	0.207654	AKT2/AKT1/MAPK3/DAB2IP/JUN	5
Human Diseases	Infectious disease: viral	hsa05160	Hepatitis C	6/155	159/9434	0.0469924	0.244983	0.207654	PPP2R1A/TYK2/AKT2/IRF3/AKT1/MAPK3	6
Cellular Processes	Transport and catabolism	hsa04146	Peroxisome	4/155	83/9434	0.0474728	0.244983	0.207654	ECH1/ACAA1/MVK/DECR2	4
Organismal Systems	Nervous system	hsa04722	Neurotrophin signaling pathway	5/155	120/9434	0.0475279	0.244983	0.207654	AKT2/AKT1/MAPK3/NFKBIB/JUN	5
Human Diseases	Infectious disease: viral	hsa05165	Human papillomavirus infection	10/155	333/9434	0.0476457	0.244983	0.207654	TSC2/PPP2R1A/TYK2/AKT2/AXIN1/IRF3/NOTCH1/AKT1/MAPK3/LFNG	10
Human Diseases	Infectious disease: bacterial	hsa05130	Pathogenic Escherichia coli infection	7/155	203/9434	0.049886	0.244983	0.207654	LPAR2/TUBB4B/MYH14/MAPK3/CYTH2/NFKBIB/JUN	7

## Sheet: Table S3
Table S3:GO Enrichment Analysis of NECSO-related genes
ONTOLOGY	ID	Description	GeneRatio	BgRatio	pvalue	p.adjust	qvalue	geneID	Count
BP	GO:0009062	fatty acid catabolic process	9/322	106/18870	8.44629e-05	0.129259	0.120957	ECH1/FAAH/AKT2/ILVBL/SLC27A4/ACAA1/AKT1/PCK2/DECR2	9
BP	GO:0006354	DNA-templated transcription elongation	10/322	135/18870	0.000109137	0.129259	0.120957	PWWP2B/ZC3H4/AXIN1/MED25/PAF1/SIRT6/SUPT5H/CDK9/ERCC2/TCEA3	10
BP	GO:0044242	cellular lipid catabolic process	13/322	223/18870	0.000125603	0.129259	0.120957	ECH1/FAAH/DAGLA/AKT2/SMPD3/ILVBL/GBA2/SLC27A4/ACAA1/AKT1/PCK2/DECR2/PPT1	13
BP	GO:1901800	positive regulation of proteasomal protein catabolic process	9/322	117/18870	0.000180404	0.129259	0.120957	HSPBP1/TMEM259/FZR1/AXIN1/KEAP1/SIRT6/SH3RF2/AKT1/DAB2IP	9
BP	GO:0045600	positive regulation of fat cell differentiation	7/322	71/18870	0.000206	0.129259	0.120957	TRPM4/ZBTB7B/SIRT6/LRP5/AKT1/ZBTB7C/CARM1	7
BP	GO:0016042	lipid catabolic process	16/322	334/18870	0.000214716	0.129259	0.120957	ECH1/FAAH/DAGLA/PAFAH1B3/AKT2/SMPD3/ILVBL/SIRT6/GBA2/SLC27A4/ACAA1/AKT1/PCK2/PLCD1/DECR2/PPT1	16
BP	GO:0072329	monocarboxylic acid catabolic process	9/322	131/18870	0.000419617	0.216522	0.202615	ECH1/FAAH/AKT2/ILVBL/SLC27A4/ACAA1/AKT1/PCK2/DECR2	9
BP	GO:1903829	positive regulation of protein localization	19/322	476/18870	0.00056968	0.228857	0.214157	TRPM4/STK11/TRIM28/TYK2/KCNN4/AKT2/SIRT6/AACS/NR1H2/NUP62/NADK/AKT1/PCK2/ABHD17A/CDK9/EPHB2/BBC3/GNA11/ZFAND1	19
BP	GO:0032785	negative regulation of DNA-templated transcription, elongation	4/322	23/18870	0.000570241	0.228857	0.214157	ZC3H4/AXIN1/SIRT6/SUPT5H	4
BP	GO:1903052	positive regulation of proteolysis involved in protein catabolic process	9/322	139/18870	0.000646105	0.233373	0.218384	HSPBP1/TMEM259/FZR1/AXIN1/KEAP1/SIRT6/SH3RF2/AKT1/DAB2IP	9
BP	GO:0006368	transcription elongation by RNA polymerase II	8/322	116/18870	0.000849131	0.265684	0.248619	PWWP2B/AXIN1/MED25/PAF1/SIRT6/SUPT5H/CDK9/TCEA3	8
BP	GO:0006284	base-excision repair	5/322	44/18870	0.000882672	0.265684	0.248619	PNKP/POLD1/SIRT6/LIG1/XRCC1	5
BP	GO:0032436	positive regulation of proteasomal ubiquitin-dependent protein catabolic process	7/322	93/18870	0.00106706	0.275301	0.257619	HSPBP1/FZR1/AXIN1/KEAP1/SIRT6/SH3RF2/AKT1	7
BP	GO:1903432	regulation of TORC1 signaling	7/322	93/18870	0.00106706	0.275301	0.257619	TSC2/STK11/DGKQ/TELO2/WDR24/AKT1/MAPK3	7
BP	GO:1903532	positive regulation of secretion by cell	13/322	288/18870	0.00141719	0.297139	0.278054	TRPM4/GRK2/KCNN4/SMPD3/SIRT6/AACS/NR1H2/P2RX4/NADK/CHMP2A/PCK2/GNA11/ILDR1	13
BP	GO:0008380	RNA splicing	18/322	478/18870	0.00152215	0.297139	0.278054	ESRP2/PPP2R1A/CLASRP/CACTIN/U2AF2/SCAF1/XAB2/PRMT7/SNRNP70/PRPF31/SGF29/CRIPT/RBM10/ARVCF/SUGP1/DHX38/ILDR1/FASTK	18
BP	GO:0038202	TORC1 signaling	7/322	99/18870	0.00153771	0.297139	0.278054	TSC2/STK11/DGKQ/TELO2/WDR24/AKT1/MAPK3	7
BP	GO:0006287	base-excision repair, gap-filling	3/322	14/18870	0.0015583	0.297139	0.278054	PNKP/POLD1/LIG1	3
BP	GO:0030258	lipid modification	10/322	192/18870	0.00175143	0.297139	0.278054	ECH1/AKT2/DGKQ/FA2H/ILVBL/PLPP2/GBA2/ACAA1/AKT1/DECR2	10
BP	GO:0048009	insulin-like growth factor receptor signaling pathway	5/322	52/18870	0.00189053	0.297139	0.278054	TSC2/AKT1/MYORG/MAPK3/ERCC2	5
BP	GO:0061136	regulation of proteasomal protein catabolic process	10/322	196/18870	0.00203848	0.297139	0.278054	GIPC1/HSPBP1/TMEM259/FZR1/AXIN1/KEAP1/SIRT6/SH3RF2/AKT1/DAB2IP	10
BP	GO:0010975	regulation of neuron projection development	17/322	453/18870	0.00211451	0.297139	0.278054	EPHB3/AP2A1/STK11/PLXNA2/ITM2C/ANAPC2/ARHGAP33/ADCY6/NCKIPSD/PTPRF/AKT1/KLF4/EPHB2/DAB2IP/GAK/CARM1/SEMA4G	17
BP	GO:0032784	regulation of DNA-templated transcription elongation	7/322	105/18870	0.00215628	0.297139	0.278054	PWWP2B/ZC3H4/AXIN1/MED25/SIRT6/SUPT5H/CDK9	7
BP	GO:0043255	regulation of carbohydrate biosynthetic process	7/322	105/18870	0.00215628	0.297139	0.278054	AP2A1/STK11/AKT2/SMPD3/DGKQ/SIRT6/AKT1	7
BP	GO:0006266	DNA ligation	3/322	16/18870	0.00233754	0.297139	0.278054	PNKP/LIG1/XRCC1	3
BP	GO:0043276	anoikis	4/322	34/18870	0.00257728	0.297139	0.278054	TSC2/STK11/NOTCH1/AKT1	4
BP	GO:0090277	positive regulation of peptide hormone secretion	7/322	109/18870	0.00266496	0.297139	0.278054	TRPM4/SIRT6/AACS/NADK/PCK2/GNA11/ILDR1	7
BP	GO:0051047	positive regulation of secretion	13/322	310/18870	0.00270147	0.297139	0.278054	TRPM4/GRK2/KCNN4/SMPD3/SIRT6/AACS/NR1H2/P2RX4/NADK/CHMP2A/PCK2/GNA11/ILDR1	13
BP	GO:0044539	long-chain fatty acid import into cell	3/322	17/18870	0.00280283	0.297139	0.278054	AKT2/SLC27A4/AKT1	3
BP	GO:0045862	positive regulation of proteolysis	14/322	350/18870	0.00289331	0.297139	0.278054	HSPBP1/ATP2A3/TMEM259/FZR1/AXIN1/KEAP1/SIRT6/HIP1R/SH3RF2/LGALS9/AKT1/BBC3/DAB2IP/PIDD1	14
BP	GO:0002793	positive regulation of peptide secretion	7/322	111/18870	0.00295153	0.297139	0.278054	TRPM4/SIRT6/AACS/NADK/PCK2/GNA11/ILDR1	7
BP	GO:0032024	positive regulation of insulin secretion	6/322	84/18870	0.00314024	0.297139	0.278054	TRPM4/SIRT6/AACS/NADK/PCK2/GNA11	6
BP	GO:0032434	regulation of proteasomal ubiquitin-dependent protein catabolic process	8/322	143/18870	0.00320246	0.297139	0.278054	GIPC1/HSPBP1/FZR1/AXIN1/KEAP1/SIRT6/SH3RF2/AKT1	8
BP	GO:2000060	positive regulation of ubiquitin-dependent protein catabolic process	7/322	113/18870	0.00326112	0.297139	0.278054	HSPBP1/FZR1/AXIN1/KEAP1/SIRT6/SH3RF2/AKT1	7
BP	GO:0043217	myelin maintenance	3/322	18/18870	0.00332125	0.297139	0.278054	AKT2/FA2H/AKT1	3
BP	GO:0071514	genomic imprinting	3/322	18/18870	0.00332125	0.297139	0.278054	AXIN1/PRMT7/PICK1	3
BP	GO:0050714	positive regulation of protein secretion	8/322	144/18870	0.00334187	0.297139	0.278054	TRPM4/KCNN4/SIRT6/AACS/NR1H2/NADK/PCK2/GNA11	8
BP	GO:0009914	hormone transport	13/322	319/18870	0.00344762	0.297139	0.278054	TRPM4/WNK4/CRYM/SMPD3/SIRT6/AACS/LRP5/LTBP4/NADK/PCK2/GNA11/PICK1/ILDR1	13
BP	GO:0097345	mitochondrial outer membrane permeabilization	4/322	37/18870	0.00352635	0.297139	0.278054	RHOT2/HIP1R/BBC3/RHOT1	4
BP	GO:0045598	regulation of fat cell differentiation	8/322	146/18870	0.00363479	0.297139	0.278054	TRPM4/AXIN1/ZBTB7B/SIRT6/LRP5/AKT1/ZBTB7C/CARM1	8
BP	GO:0045444	fat cell differentiation	11/322	248/18870	0.00368552	0.297139	0.278054	TRPM4/AKT2/AXIN1/ZBTB7B/SIRT6/LRP5/MB/AKT1/KLF4/ZBTB7C/CARM1	11
BP	GO:0030705	cytoskeleton-dependent intracellular transport	10/322	213/18870	0.00370985	0.297139	0.278054	STK11/MYO7B/RHOT2/MAP1S/IFT122/HOOK2/AP3D1/RHOT1/IFT140/MAPK8IP3	10
BP	GO:0034243	regulation of transcription elongation by RNA polymerase II	6/322	87/18870	0.00373934	0.297139	0.278054	PWWP2B/AXIN1/MED25/SIRT6/SUPT5H/CDK9	6
BP	GO:0016051	carbohydrate biosynthetic process	10/322	214/18870	0.00383454	0.297139	0.278054	AP2A1/STK11/AKT2/SMPD3/DGKQ/ST6GALNAC1/SIRT6/AKT1/PCK2/NANS	10
BP	GO:0070314	G1 to G0 transition	3/322	19/18870	0.00389459	0.297139	0.278054	STK11/SMPD3/WDR6	3
BP	GO:0006631	fatty acid metabolic process	15/322	401/18870	0.00390187	0.297139	0.278054	ECH1/FAAH/DAGLA/AKT2/FA2H/ILVBL/AACS/SLC27A4/ACAA1/NR1H2/AKT1/PCK2/MID1IP1/DECR2/ACOT11	15
BP	GO:0046330	positive regulation of JNK cascade	6/322	88/18870	0.00395671	0.297139	0.278054	AXIN1/MINK1/SH3RF2/MAP3K11/DAB2IP/MAPK8IP3	6
BP	GO:0032885	regulation of polysaccharide biosynthetic process	4/322	39/18870	0.00427618	0.297139	0.278054	AP2A1/AKT2/SMPD3/AKT1	4
BP	GO:0120161	regulation of cold-induced thermogenesis	8/322	150/18870	0.00427995	0.297139	0.278054	PWWP2B/STK11/CNOT3/ZBTB7B/SIRT6/NR1H2/NOTCH1/ACOT11	8
BP	GO:1902652	secondary alcohol metabolic process	8/322	150/18870	0.00427995	0.297139	0.278054	APOBR/MVD/LSS/DGKQ/IDH3G/LRP5/GBA2/MVK	8
BP	GO:0042058	regulation of epidermal growth factor receptor signaling pathway	5/322	63/18870	0.00439225	0.297139	0.278054	HIP1R/NUP62/DAB2IP/MVP/SHKBP1	5
BP	GO:0006401	RNA catabolic process	14/322	367/18870	0.00440223	0.297139	0.278054	ERN2/ZC3H4/CNOT3/NANOS3/PKP3/DHX34/UPF1/AKT1/EDC4/SMG9/RBM10/RNH1/RNASEH2B/FASTK	14
BP	GO:0106106	cold-induced thermogenesis	8/322	151/18870	0.00445422	0.297139	0.278054	PWWP2B/STK11/CNOT3/ZBTB7B/SIRT6/NR1H2/NOTCH1/ACOT11	8
BP	GO:0006896	Golgi to vacuole transport	3/322	20/18870	0.00452454	0.297139	0.278054	AP1G2/AP3D1/GAK	3
BP	GO:0140354	lipid import into cell	3/322	20/18870	0.00452454	0.297139	0.278054	AKT2/SLC27A4/AKT1	3
BP	GO:0006066	alcohol metabolic process	14/322	373/18870	0.00506699	0.326821	0.305829	APOBR/MVD/HSD11B2/LSS/DGKQ/PLPP2/IDH3G/LRP5/GBA2/MVK/PCK2/RETSAT/MOGAT2/RDH13	14
BP	GO:0008286	insulin receptor signaling pathway	7/322	125/18870	0.00566874	0.336727	0.315099	TSC2/AKT2/ZBTB7B/SLC27A4/AKT1/VWA2/MAPK3	7
BP	GO:0150105	protein localization to cell-cell junction	3/322	22/18870	0.00596031	0.336727	0.315099	TJP3/LSR/ILDR1	3
BP	GO:0071216	cellular response to biotic stimulus	11/322	265/18870	0.00602236	0.336727	0.315099	CACTIN/PAF1/IRF3/NOTCH1/CYRIB/UPF1/AKT1/MAPK3/EPHB2/DAB2IP/NFKBIB	11
BP	GO:1902110	positive regulation of mitochondrial membrane permeability involved in apoptotic process	4/322	43/18870	0.00608364	0.336727	0.315099	RHOT2/HIP1R/BBC3/RHOT1	4
BP	GO:0050708	regulation of protein secretion	11/322	266/18870	0.00618951	0.336727	0.315099	TRPM4/KCNN4/SIRT6/AACS/LRP5/NR1H2/NADK/PCK2/DRD4/GNA11/PICK1	11
BP	GO:0090276	regulation of peptide hormone secretion	9/322	195/18870	0.00644329	0.336727	0.315099	TRPM4/SIRT6/AACS/LRP5/NADK/PCK2/GNA11/PICK1/ILDR1	9
BP	GO:0140112	extracellular vesicle biogenesis	3/322	23/18870	0.00676882	0.336727	0.315099	SMPD3/ARRDC1/CHMP2A	3
BP	GO:1901184	regulation of ERBB signaling pathway	5/322	70/18870	0.00686875	0.336727	0.315099	HIP1R/NUP62/DAB2IP/MVP/SHKBP1	5
BP	GO:0046879	hormone secretion	12/322	308/18870	0.00688727	0.336727	0.315099	TRPM4/WNK4/SMPD3/SIRT6/AACS/LRP5/LTBP4/NADK/PCK2/GNA11/PICK1/ILDR1	12
BP	GO:0051222	positive regulation of protein transport	12/322	308/18870	0.00688727	0.336727	0.315099	TRPM4/TRIM28/KCNN4/AKT2/SIRT6/AACS/NR1H2/NADK/PCK2/BBC3/GNA11/ZFAND1	12
BP	GO:0002791	regulation of peptide secretion	9/322	198/18870	0.00709532	0.336727	0.315099	TRPM4/SIRT6/AACS/LRP5/NADK/PCK2/GNA11/PICK1/ILDR1	9
BP	GO:1902686	mitochondrial outer membrane permeabilization involved in programmed cell death	4/322	45/18870	0.00715246	0.336727	0.315099	RHOT2/HIP1R/BBC3/RHOT1	4
BP	GO:1903050	regulation of proteolysis involved in protein catabolic process	10/322	235/18870	0.00731069	0.336727	0.315099	GIPC1/HSPBP1/TMEM259/FZR1/AXIN1/KEAP1/SIRT6/SH3RF2/AKT1/DAB2IP	10
BP	GO:0046777	protein autophosphorylation	9/322	199/18870	0.00732352	0.336727	0.315099	EPHB3/STK11/MKNK2/MINK1/DAPK3/AKT1/MAP3K11/MAPK3/MVP	9
BP	GO:0018107	peptidyl-threonine phosphorylation	6/322	100/18870	0.00735019	0.336727	0.315099	STK11/AXIN1/DGKQ/AKT1/CDC42BPG/CDK10	6
BP	GO:0050796	regulation of insulin secretion	8/322	165/18870	0.00751158	0.336727	0.315099	TRPM4/SIRT6/AACS/LRP5/NADK/PCK2/GNA11/PICK1	8
BP	GO:0090087	regulation of peptide transport	9/322	200/18870	0.00755729	0.336727	0.315099	TRPM4/SIRT6/AACS/LRP5/NADK/PCK2/GNA11/PICK1/ILDR1	9
BP	GO:0001701	in utero embryonic development	14/322	392/18870	0.00772337	0.336727	0.315099	ST14/EPN1/TRIM28/CNOT3/XAB2/AXIN1/KEAP1/NOTCH1/AKT1/KLF4/SMG9/ERCC2/RNASEH2B/ARMC5	14
BP	GO:0032881	regulation of polysaccharide metabolic process	4/322	46/18870	0.00773045	0.336727	0.315099	AP2A1/AKT2/SMPD3/AKT1	4
BP	GO:0002244	hematopoietic progenitor cell differentiation	7/322	133/18870	0.00788739	0.336727	0.315099	SIPA1L3/ZNF784/SMPD3/NOTCH1/ERCC2/ARMC6/CIAO3	7
BP	GO:1902904	negative regulation of supramolecular fiber organization	8/322	167/18870	0.00805253	0.336727	0.315099	EML2/SSH3/TRIOBP/CHADL/HIP1R/CYRIB/MID1IP1/PICK1	8
BP	GO:0071219	cellular response to molecule of bacterial origin	10/322	239/18870	0.0081863	0.336727	0.315099	CACTIN/PAF1/IRF3/CYRIB/UPF1/AKT1/MAPK3/EPHB2/DAB2IP/NFKBIB	10
BP	GO:0006639	acylglycerol metabolic process	7/322	134/18870	0.00820412	0.336727	0.315099	FAAH/APOBR/DAGLA/DGKQ/NR1H2/PCK2/MOGAT2	7
BP	GO:1990845	adaptive thermogenesis	8/322	168/18870	0.00833373	0.336727	0.315099	PWWP2B/STK11/CNOT3/ZBTB7B/SIRT6/NR1H2/NOTCH1/ACOT11	8
BP	GO:0035794	positive regulation of mitochondrial membrane permeability	4/322	47/18870	0.00833832	0.336727	0.315099	RHOT2/HIP1R/BBC3/RHOT1	4
BP	GO:0072538	T-helper 17 type immune response	4/322	47/18870	0.00833832	0.336727	0.315099	TYK2/ZBTB7B/NOTCH1/EPHB2	4
BP	GO:0120163	negative regulation of cold-induced thermogenesis	4/322	47/18870	0.00833832	0.336727	0.315099	STK11/NR1H2/NOTCH1/ACOT11	4
BP	GO:1904262	negative regulation of TORC1 signaling	4/322	47/18870	0.00833832	0.336727	0.315099	TSC2/STK11/WDR24/MAPK3	4
BP	GO:0006260	DNA replication	11/322	278/18870	0.00849352	0.336727	0.315099	PPP2R1A/PNKP/E4F1/POLD1/LIG1/UPF1/RUVBL2/CDK9/CARM1/GRWD1/POLRMT	11
BP	GO:0006638	neutral lipid metabolic process	7/322	135/18870	0.00853011	0.336727	0.315099	FAAH/APOBR/DAGLA/DGKQ/NR1H2/PCK2/MOGAT2	7
BP	GO:0071676	negative regulation of mononuclear cell migration	3/322	25/18870	0.00857293	0.336727	0.315099	AKT1/PADI2/NBL1	3
BP	GO:0030072	peptide hormone secretion	10/322	241/18870	0.00865332	0.336727	0.315099	TRPM4/SMPD3/SIRT6/AACS/LRP5/NADK/PCK2/GNA11/PICK1/ILDR1	10
BP	GO:0032204	regulation of telomere maintenance	6/322	104/18870	0.00884517	0.336727	0.315099	PNKP/SIRT6/UPF1/RUVBL2/MAPK3/XRCC1	6
BP	GO:0016239	positive regulation of macroautophagy	5/322	75/18870	0.0091458	0.336727	0.315099	TSC2/SUPT5H/WDR24/MAPK3/LRSAM1	5
BP	GO:0023061	signal release	16/322	484/18870	0.00929165	0.336727	0.315099	TRPM4/WNK4/STXBP2/PPFIA3/SMPD3/SIRT6/AACS/LRP5/LTBP4/P2RX4/NADK/PCK2/GNA11/PICK1/PPT1/ILDR1	16
BP	GO:0048732	gland development	15/322	443/18870	0.00945208	0.336727	0.315099	ESRP2/EPHB3/STK11/LSR/AKT2/FA2H/ZBTB7B/LRP5/NOTCH1/AKT1/PCK2/MAPK3/USF2/ARMC5/PRKCSH	15
BP	GO:0034643	establishment of mitochondrion localization, microtubule-mediated	3/322	26/18870	0.00957052	0.336727	0.315099	RHOT2/MAP1S/RHOT1	3
BP	GO:0047497	mitochondrion transport along microtubule	3/322	26/18870	0.00957052	0.336727	0.315099	RHOT2/MAP1S/RHOT1	3
BP	GO:0060333	type II interferon-mediated signaling pathway	3/322	26/18870	0.00957052	0.336727	0.315099	TYK2/CDC37/NR1H2	3
BP	GO:0098719	sodium ion import across plasma membrane	3/322	26/18870	0.00957052	0.336727	0.315099	TRPM4/SLC9A2/SCNN1A	3
BP	GO:1904353	regulation of telomere capping	3/322	26/18870	0.00957052	0.336727	0.315099	PNKP/MAPK3/XRCC1	3
BP	GO:1902108	regulation of mitochondrial membrane permeability involved in apoptotic process	4/322	49/18870	0.00964606	0.336727	0.315099	RHOT2/HIP1R/BBC3/RHOT1	4
BP	GO:0006635	fatty acid beta-oxidation	5/322	76/18870	0.00965668	0.336727	0.315099	ECH1/AKT2/ACAA1/AKT1/DECR2	5
BP	GO:0010970	transport along microtubule	8/322	173/18870	0.00985148	0.336727	0.315099	STK11/RHOT2/MAP1S/IFT122/AP3D1/RHOT1/IFT140/MAPK8IP3	8
BP	GO:0002790	peptide secretion	10/322	246/18870	0.00991042	0.336727	0.315099	TRPM4/SMPD3/SIRT6/AACS/LRP5/NADK/PCK2/GNA11/PICK1/ILDR1	10
BP	GO:0006643	membrane lipid metabolic process	9/322	209/18870	0.00992621	0.336727	0.315099	PPP2R1A/PIGZ/GAL3ST2/SMPD3/FA2H/PLPP2/GBA2/PIGQ/PPT1	9
BP	GO:1904951	positive regulation of establishment of protein localization	12/322	324/18870	0.0100711	0.336727	0.315099	TRPM4/TRIM28/KCNN4/AKT2/SIRT6/AACS/NR1H2/NADK/PCK2/BBC3/GNA11/ZFAND1	12
BP	GO:0007173	epidermal growth factor receptor signaling pathway	6/322	107/18870	0.0101009	0.336727	0.315099	HIP1R/NUP62/AKT1/DAB2IP/MVP/SHKBP1	6
BP	GO:0019395	fatty acid oxidation	6/322	107/18870	0.0101009	0.336727	0.315099	ECH1/AKT2/ILVBL/ACAA1/AKT1/DECR2	6
BP	GO:0045732	positive regulation of protein catabolic process	9/322	210/18870	0.0102204	0.336727	0.315099	HSPBP1/TMEM259/FZR1/AXIN1/KEAP1/SIRT6/SH3RF2/AKT1/DAB2IP	9
BP	GO:0031647	regulation of protein stability	12/322	325/18870	0.0103026	0.336727	0.315099	GIPC1/LSS/SIRT6/TELO2/CDC37/RNF149/HIP1R/NCLN/RUVBL2/COG7/MAPK8IP3/CCNH	12
BP	GO:0008203	cholesterol metabolic process	7/322	140/18870	0.0103046	0.336727	0.315099	APOBR/MVD/LSS/DGKQ/LRP5/GBA2/MVK	7
BP	GO:0007205	protein kinase C-activating G protein-coupled receptor signaling pathway	3/322	27/18870	0.010633	0.336727	0.315099	DGKQ/CISH/PICK1	3
BP	GO:0042059	negative regulation of epidermal growth factor receptor signaling pathway	3/322	27/18870	0.010633	0.336727	0.315099	NUP62/DAB2IP/MVP	3
BP	GO:0045742	positive regulation of epidermal growth factor receptor signaling pathway	3/322	27/18870	0.010633	0.336727	0.315099	HIP1R/NUP62/SHKBP1	3
BP	GO:0046339	diacylglycerol metabolic process	3/322	27/18870	0.010633	0.336727	0.315099	DAGLA/DGKQ/MOGAT2	3
BP	GO:0046887	positive regulation of hormone secretion	7/322	141/18870	0.0106894	0.336727	0.315099	TRPM4/SIRT6/AACS/NADK/PCK2/GNA11/ILDR1	7
BP	GO:0050803	regulation of synapse structure or activity	10/322	250/18870	0.0110127	0.336727	0.315099	EPHB3/NECTIN1/ANAPC2/ARHGAP33/AKT1/ABHD17A/CRIPT/EPHB2/DAB2IP/PPT1	10
BP	GO:1905710	positive regulation of membrane permeability	4/322	51/18870	0.0110802	0.336727	0.315099	RHOT2/HIP1R/BBC3/RHOT1	4
BP	GO:0002237	response to molecule of bacterial origin	13/322	369/18870	0.0111839	0.336727	0.315099	CACTIN/PAF1/IRF3/NOTCH1/LGALS9/CYRIB/UPF1/AKT1/PCK2/MAPK3/EPHB2/DAB2IP/NFKBIB	13
BP	GO:0018210	peptidyl-threonine modification	6/322	110/18870	0.0114784	0.336727	0.315099	STK11/AXIN1/DGKQ/AKT1/CDC42BPG/CDK10	6
BP	GO:2000058	regulation of ubiquitin-dependent protein catabolic process	8/322	178/18870	0.0115658	0.336727	0.315099	GIPC1/HSPBP1/FZR1/AXIN1/KEAP1/SIRT6/SH3RF2/AKT1	8
BP	GO:0016054	organic acid catabolic process	10/322	252/18870	0.0115976	0.336727	0.315099	ECH1/FAAH/AKT2/CRYM/ILVBL/SLC27A4/ACAA1/AKT1/PCK2/DECR2	10
BP	GO:0046395	carboxylic acid catabolic process	10/322	252/18870	0.0115976	0.336727	0.315099	ECH1/FAAH/AKT2/CRYM/ILVBL/SLC27A4/ACAA1/AKT1/PCK2/DECR2	10
BP	GO:0022011	myelination in peripheral nervous system	3/322	28/18870	0.011761	0.336727	0.315099	AKT2/FA2H/AKT1	3
BP	GO:0032292	peripheral nervous system axon ensheathment	3/322	28/18870	0.011761	0.336727	0.315099	AKT2/FA2H/AKT1	3
BP	GO:0032272	negative regulation of protein polymerization	5/322	80/18870	0.0118963	0.336727	0.315099	EML2/SSH3/TRIOBP/HIP1R/CYRIB	5
BP	GO:0002934	desmosome organization	2/322	10/18870	0.0119327	0.336727	0.315099	NECTIN1/PKP3	2
BP	GO:0006283	transcription-coupled nucleotide-excision repair	2/322	10/18870	0.0119327	0.336727	0.315099	XAB2/ERCC2	2
BP	GO:0010918	positive regulation of mitochondrial membrane potential	2/322	10/18870	0.0119327	0.336727	0.315099	AKT2/AKT1	2
BP	GO:0015911	long-chain fatty acid import across plasma membrane	2/322	10/18870	0.0119327	0.336727	0.315099	AKT2/AKT1	2
BP	GO:0060768	regulation of epithelial cell proliferation involved in prostate gland development	2/322	10/18870	0.0119327	0.336727	0.315099	STK11/NOTCH1	2
BP	GO:1901653	cellular response to peptide	13/322	374/18870	0.0123985	0.347158	0.32486	TSC2/TYK2/SCNN1A/AKT2/SMPD3/ADCY6/ZBTB7B/SLC27A4/AKT1/PCK2/VWA2/MAPK3/EPHB2	13
BP	GO:0043161	proteasome-mediated ubiquitin-dependent protein catabolic process	15/322	458/18870	0.0125229	0.347944	0.325595	TRIM3/GIPC1/HSPBP1/ANAPC2/FZR1/AXIN1/KEAP1/FBXW5/SIRT6/ZNF598/FBXL8/ANKRD9/SH3RF2/AKT1/HECTD3	15
BP	GO:0050954	sensory perception of mechanical stimulus	8/322	181/18870	0.0126946	0.349209	0.326779	EML2/MYO7B/TRIOBP/MYH14/CRYM/AXIN1/P2RX4/SLC52A3	8
BP	GO:1902115	regulation of organelle assembly	9/322	218/18870	0.0128164	0.349209	0.326779	RABEP2/NUP62/AKT1/CHMP2A/CRIPT/EPHB2/IFT140/CDK10/LRSAM1	9
BP	GO:0008299	isoprenoid biosynthetic process	3/322	29/18870	0.0129552	0.349209	0.326779	MVD/LSS/MVK	3
BP	GO:1901186	positive regulation of ERBB signaling pathway	3/322	29/18870	0.0129552	0.349209	0.326779	HIP1R/NUP62/SHKBP1	3
BP	GO:0032006	regulation of TOR signaling	7/322	147/18870	0.0132211	0.353737	0.331017	TSC2/STK11/DGKQ/TELO2/WDR24/AKT1/MAPK3	7
BP	GO:0001659	temperature homeostasis	8/322	183/18870	0.0134908	0.354354	0.331594	PWWP2B/STK11/CNOT3/ZBTB7B/SIRT6/NR1H2/NOTCH1/ACOT11	8
BP	GO:0034440	lipid oxidation	6/322	114/18870	0.0135145	0.354354	0.331594	ECH1/AKT2/ILVBL/ACAA1/AKT1/DECR2	6
BP	GO:0051654	establishment of mitochondrion localization	3/322	30/18870	0.0142161	0.354354	0.331594	RHOT2/MAP1S/RHOT1	3
BP	GO:0051058	negative regulation of small GTPase mediated signal transduction	4/322	55/18870	0.0143442	0.354354	0.331594	CYRIB/NUP62/EPHB2/DAB2IP	4
BP	GO:0001865	NK T cell differentiation	2/322	11/18870	0.0144214	0.354354	0.331594	ZBTB7B/AP3D1	2
BP	GO:0030157	pancreatic juice secretion	2/322	11/18870	0.0144214	0.354354	0.331594	WNK4/NR1H2	2
BP	GO:0031915	positive regulation of synaptic plasticity	2/322	11/18870	0.0144214	0.354354	0.331594	ANAPC2/EPHB2	2
BP	GO:0051133	regulation of NK T cell activation	2/322	11/18870	0.0144214	0.354354	0.331594	TYK2/ZBTB7B	2
BP	GO:0060767	epithelial cell proliferation involved in prostate gland development	2/322	11/18870	0.0144214	0.354354	0.331594	STK11/NOTCH1	2
BP	GO:0071349	cellular response to interleukin-12	2/322	11/18870	0.0144214	0.354354	0.331594	TYK2/CD47	2
BP	GO:0098734	macromolecule depalmitoylation	2/322	11/18870	0.0144214	0.354354	0.331594	ABHD17A/PPT1	2
BP	GO:1905634	regulation of protein localization to chromatin	2/322	11/18870	0.0144214	0.354354	0.331594	SIRT6/CDK9	2
BP	GO:0010508	positive regulation of autophagy	7/322	150/18870	0.0146366	0.355472	0.33264	TSC2/STK11/SUPT5H/WDR24/USP20/MAPK3/LRSAM1	7
BP	GO:0015833	peptide transport	10/322	262/18870	0.0148814	0.355472	0.33264	TRPM4/SMPD3/SIRT6/AACS/LRP5/NADK/PCK2/GNA11/PICK1/ILDR1	10
BP	GO:0032200	telomere organization	8/322	187/18870	0.0151916	0.355472	0.33264	PNKP/SIRT6/TELO2/UPF1/RUVBL2/MAPK3/XRCC1/DOT1L	8
BP	GO:0014044	Schwann cell development	3/322	31/18870	0.0155442	0.355472	0.33264	AKT2/FA2H/AKT1	3
BP	GO:0034315	regulation of Arp2/3 complex-mediated actin nucleation	3/322	31/18870	0.0155442	0.355472	0.33264	HIP1R/RNH1/PICK1	3
BP	GO:2000191	regulation of fatty acid transport	3/322	31/18870	0.0155442	0.355472	0.33264	AKT2/P2RX4/AKT1	3
BP	GO:0071222	cellular response to lipopolysaccharide	9/322	226/18870	0.0158738	0.355472	0.33264	CACTIN/PAF1/IRF3/UPF1/AKT1/MAPK3/EPHB2/DAB2IP/NFKBIB	9
BP	GO:0043434	response to peptide hormone	14/322	430/18870	0.0162799	0.355472	0.33264	TSC2/STK11/HSD11B2/TYK2/SCNN1A/AKT2/ADCY6/ZBTB7B/LRP5/SLC27A4/AKT1/PCK2/VWA2/MAPK3	14
BP	GO:1902903	regulation of supramolecular fiber organization	13/322	389/18870	0.01666	0.355472	0.33264	EML2/SSH3/TRIOBP/GBA2/CHADL/HIP1R/MAP1S/DAPK3/CYRIB/MID1IP1/RNH1/PICK1/CD47	13
BP	GO:0016125	sterol metabolic process	7/322	154/18870	0.0166879	0.355472	0.33264	APOBR/MVD/LSS/DGKQ/LRP5/GBA2/MVK	7
BP	GO:0032496	response to lipopolysaccharide	12/322	348/18870	0.0168558	0.355472	0.33264	CACTIN/PAF1/IRF3/NOTCH1/LGALS9/UPF1/AKT1/PCK2/MAPK3/EPHB2/DAB2IP/NFKBIB	12
BP	GO:0030149	sphingolipid catabolic process	3/322	32/18870	0.0169399	0.355472	0.33264	SMPD3/GBA2/PPT1	3
BP	GO:1901185	negative regulation of ERBB signaling pathway	3/322	32/18870	0.0169399	0.355472	0.33264	NUP62/DAB2IP/MVP	3
BP	GO:2000316	regulation of T-helper 17 type immune response	3/322	32/18870	0.0169399	0.355472	0.33264	TYK2/ZBTB7B/EPHB2	3
BP	GO:0071346	cellular response to type II interferon	6/322	120/18870	0.0170226	0.355472	0.33264	TYK2/CDC37/NR1H2/DAPK3/LGALS9/CD47	6
BP	GO:0031440	regulation of mRNA 3'-end processing	2/322	12/18870	0.0171125	0.355472	0.33264	PAF1/CDK9	2
BP	GO:0033540	fatty acid beta-oxidation using acyl-CoA oxidase	2/322	12/18870	0.0171125	0.355472	0.33264	ACAA1/DECR2	2
BP	GO:0034650	cortisol metabolic process	2/322	12/18870	0.0171125	0.355472	0.33264	HSD11B2/DGKQ	2
BP	GO:0048548	regulation of pinocytosis	2/322	12/18870	0.0171125	0.355472	0.33264	NR1H2/PPT1	2
BP	GO:0070671	response to interleukin-12	2/322	12/18870	0.0171125	0.355472	0.33264	TYK2/CD47	2
BP	GO:0072017	distal tubule development	2/322	12/18870	0.0171125	0.355472	0.33264	WNK4/NOTCH1	2
BP	GO:1900121	negative regulation of receptor binding	2/322	12/18870	0.0171125	0.355472	0.33264	ATP2A3/PTPRF	2
BP	GO:1901030	positive regulation of mitochondrial outer membrane permeabilization involved in apoptotic signaling pathway	2/322	12/18870	0.0171125	0.355472	0.33264	HIP1R/BBC3	2
BP	GO:0031663	lipopolysaccharide-mediated signaling pathway	4/322	58/18870	0.0171529	0.355472	0.33264	CACTIN/IRF3/AKT1/MAPK3	4
BP	GO:0045428	regulation of nitric oxide biosynthetic process	4/322	58/18870	0.0171529	0.355472	0.33264	P2RX4/AKT1/KLF4/CD47	4
BP	GO:0001654	eye development	13/322	391/18870	0.0173032	0.355472	0.33264	SIPA1L3/NECTIN1/ZNF513/FZR1/PPP1R13L/LRP5/NOTCH1/IFT122/KLF4/SMG9/RDH13/EPHB2/IFT140	13
BP	GO:0031345	negative regulation of cell projection organization	8/322	192/18870	0.0175302	0.355472	0.33264	ITM2C/ADCY6/AKT1/EPHB2/GAK/CARM1/CDK10/SEMA4G	8
BP	GO:0000723	telomere maintenance	7/322	156/18870	0.0177863	0.355472	0.33264	PNKP/SIRT6/TELO2/UPF1/RUVBL2/MAPK3/XRCC1	7
BP	GO:0006402	mRNA catabolic process	11/322	310/18870	0.0179116	0.355472	0.33264	CNOT3/NANOS3/PKP3/DHX34/UPF1/AKT1/EDC4/SMG9/RBM10/RNH1/FASTK	11
BP	GO:0071375	cellular response to peptide hormone stimulus	11/322	310/18870	0.0179116	0.355472	0.33264	TSC2/TYK2/SCNN1A/AKT2/ADCY6/ZBTB7B/SLC27A4/AKT1/PCK2/VWA2/MAPK3	11
BP	GO:0031122	cytoplasmic microtubule organization	4/322	59/18870	0.0181599	0.355472	0.33264	AXIN1/HOOK2/CRIPT/TUBGCP2	4
BP	GO:0071168	protein localization to chromatin	4/322	59/18870	0.0181599	0.355472	0.33264	SIRT6/SGF29/RUVBL2/CDK9	4
BP	GO:0048145	regulation of fibroblast proliferation	5/322	89/18870	0.0181674	0.355472	0.33264	MED25/SIRT6/DAB2IP/B4GALT7/RNASEH2B	5
BP	GO:0072384	organelle transport along microtubule	5/322	89/18870	0.0181674	0.355472	0.33264	STK11/RHOT2/MAP1S/AP3D1/RHOT1	5
BP	GO:0032874	positive regulation of stress-activated MAPK cascade	6/322	122/18870	0.0183192	0.355472	0.33264	AXIN1/MINK1/SH3RF2/MAP3K11/DAB2IP/MAPK8IP3	6
BP	GO:0003382	epithelial cell morphogenesis	3/322	33/18870	0.0184034	0.355472	0.33264	ST14/SIPA1L3/RAB25	3
BP	GO:0030511	positive regulation of transforming growth factor beta receptor signaling pathway	3/322	33/18870	0.0184034	0.355472	0.33264	STK11/GIPC1/AXIN1	3
BP	GO:0033198	response to ATP	3/322	33/18870	0.0184034	0.355472	0.33264	TRPM4/DGKQ/P2RX4	3
BP	GO:0061436	establishment of skin barrier	3/322	33/18870	0.0184034	0.355472	0.33264	LSR/FA2H/KLF4	3
BP	GO:1903846	positive regulation of cellular response to transforming growth factor beta stimulus	3/322	33/18870	0.0184034	0.355472	0.33264	STK11/GIPC1/AXIN1	3
BP	GO:0150063	visual system development	13/322	395/18870	0.018646	0.357595	0.334627	SIPA1L3/NECTIN1/ZNF513/FZR1/PPP1R13L/LRP5/NOTCH1/IFT122/KLF4/SMG9/RDH13/EPHB2/IFT140	13
BP	GO:0007605	sensory perception of sound	7/322	158/18870	0.0189347	0.357595	0.334627	EML2/MYO7B/TRIOBP/MYH14/CRYM/AXIN1/SLC52A3	7
BP	GO:0016358	dendrite development	9/322	233/18870	0.0189617	0.357595	0.334627	EPHB3/STK11/ANAPC2/ARHGAP33/MAP1S/MINK1/EPHB2/DAB2IP/CARM1	9
BP	GO:0007589	body fluid secretion	5/322	90/18870	0.0189761	0.357595	0.334627	WNK4/KCNN4/ZBTB7B/NR1H2/USF2	5
BP	GO:0080164	regulation of nitric oxide metabolic process	4/322	60/18870	0.019203	0.357595	0.334627	P2RX4/AKT1/KLF4/CD47	4
BP	GO:0010506	regulation of autophagy	12/322	355/18870	0.0193686	0.357595	0.334627	TSC2/STK11/KEAP1/WDR6/SUPT5H/SNRNP70/DAPK3/WDR24/AKT1/USP20/MAPK3/LRSAM1	12
BP	GO:0099173	postsynapse organization	8/322	196/18870	0.0195792	0.357595	0.334627	EPHB3/ARHGAP33/HIP1R/AKT1/ABHD17A/CRIPT/EPHB2/PICK1	8
BP	GO:0038127	ERBB signaling pathway	6/322	124/18870	0.0196819	0.357595	0.334627	HIP1R/NUP62/AKT1/DAB2IP/MVP/SHKBP1	6
BP	GO:0070304	positive regulation of stress-activated protein kinase signaling cascade	6/322	124/18870	0.0196819	0.357595	0.334627	AXIN1/MINK1/SH3RF2/MAP3K11/DAB2IP/MAPK8IP3	6
BP	GO:0045824	negative regulation of innate immune response	5/322	91/18870	0.0198082	0.357595	0.334627	CACTIN/NR1H2/LGALS9/AKT1/FAM3A	5
BP	GO:0034405	response to fluid shear stress	3/322	34/18870	0.019935	0.357595	0.334627	P2RX4/AKT1/KLF4	3
BP	GO:0051973	positive regulation of telomerase activity	3/322	34/18870	0.019935	0.357595	0.334627	PNKP/KLF4/MAPK3	3
BP	GO:0051132	NK T cell activation	2/322	13/18870	0.0199984	0.357595	0.334627	TYK2/ZBTB7B	2
BP	GO:1900115	extracellular regulation of signal transduction	2/322	13/18870	0.0199984	0.357595	0.334627	ZNF653/NBL1	2
BP	GO:1900116	extracellular negative regulation of signal transduction	2/322	13/18870	0.0199984	0.357595	0.334627	ZNF653/NBL1	2
BP	GO:0046902	regulation of mitochondrial membrane permeability	4/322	61/18870	0.0202824	0.360887	0.337707	RHOT2/HIP1R/BBC3/RHOT1	4
BP	GO:0071675	regulation of mononuclear cell migration	6/322	125/18870	0.0203885	0.360996	0.337809	LGALS9/AKT1/PADI2/MAPK3/CD47/NBL1	6
BP	GO:0006261	DNA-templated DNA replication	7/322	161/18870	0.0207534	0.36481	0.341378	PNKP/POLD1/LIG1/UPF1/CDK9/CARM1/POLRMT	7
BP	GO:0048880	sensory system development	13/322	401/18870	0.0208059	0.36481	0.341378	SIPA1L3/NECTIN1/ZNF513/FZR1/PPP1R13L/LRP5/NOTCH1/IFT122/KLF4/SMG9/RDH13/EPHB2/IFT140	13
BP	GO:0030073	insulin secretion	8/322	199/18870	0.0212241	0.368642	0.344964	TRPM4/SIRT6/AACS/LRP5/NADK/PCK2/GNA11/PICK1	8
BP	GO:0120254	olefinic compound metabolic process	7/322	162/18870	0.0213857	0.368642	0.344964	FAAH/DAGLA/HSD11B2/DGKQ/ACAA1/RETSAT/RDH13	7
BP	GO:0032786	positive regulation of DNA-templated transcription, elongation	4/322	62/18870	0.0213984	0.368642	0.344964	PWWP2B/MED25/SUPT5H/CDK9	4
BP	GO:0008340	determination of adult lifespan	3/322	35/18870	0.0215347	0.368642	0.344964	SIRT6/SGSH/ERCC2	3
BP	GO:0048147	negative regulation of fibroblast proliferation	3/322	35/18870	0.0215347	0.368642	0.344964	MED25/DAB2IP/B4GALT7	3
BP	GO:0043281	regulation of cysteine-type endopeptidase activity involved in apoptotic process	7/322	163/18870	0.0220313	0.372032	0.348136	ATP2A3/HIP1R/LGALS9/AKT1/KLF4/BBC3/PIDD1	7
BP	GO:0051494	negative regulation of cytoskeleton organization	7/322	163/18870	0.0220313	0.372032	0.348136	EML2/SSH3/TRIOBP/HIP1R/CYRIB/MID1IP1/PICK1	7
BP	GO:1903311	regulation of mRNA metabolic process	12/322	362/18870	0.0221516	0.372032	0.348136	U2AF2/CNOT3/PAF1/NANOS3/SNRNP70/PKP3/DHX34/UPF1/AKT1/CDK9/RBM10/FASTK	12
BP	GO:0000956	nuclear-transcribed mRNA catabolic process	6/322	128/18870	0.022611	0.372032	0.348136	CNOT3/NANOS3/DHX34/UPF1/EDC4/SMG9	6
BP	GO:0030213	hyaluronan biosynthetic process	2/322	14/18870	0.0230717	0.372032	0.348136	AP2A1/SMPD3	2
BP	GO:0035721	intraciliary retrograde transport	2/322	14/18870	0.0230717	0.372032	0.348136	IFT122/IFT140	2
BP	GO:0042994	cytoplasmic sequestering of transcription factor	2/322	14/18870	0.0230717	0.372032	0.348136	KEAP1/NFKBIB	2
BP	GO:0043045	post-fertilization epigenetic regulation of gene expression	2/322	14/18870	0.0230717	0.372032	0.348136	TRIM28/PICK1	2
BP	GO:0046462	monoacylglycerol metabolic process	2/322	14/18870	0.0230717	0.372032	0.348136	FAAH/MOGAT2	2
BP	GO:0060330	regulation of response to type II interferon	2/322	14/18870	0.0230717	0.372032	0.348136	CDC37/NR1H2	2
BP	GO:0060334	regulation of type II interferon-mediated signaling pathway	2/322	14/18870	0.0230717	0.372032	0.348136	CDC37/NR1H2	2
BP	GO:0098792	xenophagy	2/322	14/18870	0.0230717	0.372032	0.348136	MAPK3/LRSAM1	2
BP	GO:0140052	cellular response to oxidised low-density lipoprotein particle stimulus	2/322	14/18870	0.0230717	0.372032	0.348136	SMPD3/AKT1	2
BP	GO:0045739	positive regulation of DNA repair	6/322	130/18870	0.0241799	0.386384	0.361567	TRIM28/PNKP/KMT5C/SIRT6/RUVBL2/XRCC1	6
BP	GO:0061912	selective autophagy	5/322	96/18870	0.0243262	0.386384	0.361567	TSC2/CDC37/MAPK3/ATG4D/LRSAM1	5
BP	GO:0050807	regulation of synapse organization	9/322	244/18870	0.024662	0.386384	0.361567	EPHB3/NECTIN1/ANAPC2/ARHGAP33/AKT1/ABHD17A/CRIPT/EPHB2/DAB2IP	9
BP	GO:0031929	TOR signaling	7/322	167/18870	0.0247486	0.386384	0.361567	TSC2/STK11/DGKQ/TELO2/WDR24/AKT1/MAPK3	7
BP	GO:0044058	regulation of digestive system process	3/322	37/18870	0.0249388	0.386384	0.361567	WNK4/NR1H2/HIP1R	3
BP	GO:0071276	cellular response to cadmium ion	3/322	37/18870	0.0249388	0.386384	0.361567	AKT1/MAPK3/JUN	3
BP	GO:0070059	intrinsic apoptotic signaling pathway in response to endoplasmic reticulum stress	4/322	65/18870	0.0249691	0.386384	0.361567	ERN2/ATP2A3/BBC3/DAB2IP	4
BP	GO:0008202	steroid metabolic process	11/322	327/18870	0.0253247	0.386384	0.361567	APOBR/MVD/HSD11B2/LSS/BDH1/DGKQ/LRP5/GBA2/ACAA1/MVK/ARMC5	11
BP	GO:0032869	cellular response to insulin stimulus	8/322	206/18870	0.0254389	0.386384	0.361567	TSC2/AKT2/ZBTB7B/SLC27A4/AKT1/PCK2/VWA2/MAPK3	8
BP	GO:0046328	regulation of JNK cascade	6/322	132/18870	0.0258202	0.386384	0.361567	AXIN1/MINK1/SH3RF2/MAP3K11/DAB2IP/MAPK8IP3	6
BP	GO:0051347	positive regulation of transferase activity	13/322	414/18870	0.0261222	0.386384	0.361567	STK11/MST1R/PNKP/FZR1/AXIN1/TELO2/COPS8/AKT1/KLF4/MAP3K11/DRD4/MAPK3/DAB2IP	13
BP	GO:0000271	polysaccharide biosynthetic process	4/322	66/18870	0.0262343	0.386384	0.361567	AP2A1/AKT2/SMPD3/AKT1	4
BP	GO:0030837	negative regulation of actin filament polymerization	4/322	66/18870	0.0262343	0.386384	0.361567	SSH3/TRIOBP/HIP1R/CYRIB	4
BP	GO:0042159	lipoprotein catabolic process	2/322	15/18870	0.0263253	0.386384	0.361567	ABHD17A/PPT1	2
BP	GO:0045725	positive regulation of glycogen biosynthetic process	2/322	15/18870	0.0263253	0.386384	0.361567	AKT2/AKT1	2
BP	GO:0045838	positive regulation of membrane potential	2/322	15/18870	0.0263253	0.386384	0.361567	AKT2/AKT1	2
BP	GO:0072148	epithelial cell fate commitment	2/322	15/18870	0.0263253	0.386384	0.361567	NOTCH1/SPDEF	2
BP	GO:1903054	negative regulation of extracellular matrix organization	2/322	15/18870	0.0263253	0.386384	0.361567	CHADL/NOTCH1	2
BP	GO:1903543	positive regulation of exosomal secretion	2/322	15/18870	0.0263253	0.386384	0.361567	SMPD3/CHMP2A	2
BP	GO:2000402	negative regulation of lymphocyte migration	2/322	15/18870	0.0263253	0.386384	0.361567	AKT1/PADI2	2
BP	GO:2001034	positive regulation of double-strand break repair via nonhomologous end joining	2/322	15/18870	0.0263253	0.386384	0.361567	PNKP/KMT5C	2
BP	GO:0048593	camera-type eye morphogenesis	6/322	133/18870	0.0266674	0.386384	0.361567	NECTIN1/LRP5/NOTCH1/IFT122/RDH13/EPHB2	6
BP	GO:0007212	dopamine receptor signaling pathway	3/322	38/18870	0.0267431	0.386384	0.361567	ADCY6/DRD4/GNA11	3
BP	GO:0016571	histone methylation	3/322	38/18870	0.0267431	0.386384	0.361567	KMT2B/CARM1/DOT1L	3
BP	GO:0045429	positive regulation of nitric oxide biosynthetic process	3/322	38/18870	0.0267431	0.386384	0.361567	P2RX4/AKT1/KLF4	3
BP	GO:0046466	membrane lipid catabolic process	3/322	38/18870	0.0267431	0.386384	0.361567	SMPD3/GBA2/PPT1	3
BP	GO:0050773	regulation of dendrite development	5/322	99/18870	0.0273308	0.388534	0.363579	STK11/ANAPC2/EPHB2/DAB2IP/CARM1	5
BP	GO:0016236	macroautophagy	11/322	331/18870	0.0273523	0.388534	0.363579	TSC2/SUPT5H/CDC37/PACS2/WDR24/AKT1/CHMP2A/MAPK3/ATG4D/EPHB2/LRSAM1	11
BP	GO:0007586	digestion	6/322	134/18870	0.0275329	0.388534	0.363579	WNK4/KCNN4/NR1H2/HIP1R/CAPN9/MOGAT2	6
BP	GO:0001655	urogenital system development	4/322	67/18870	0.0275373	0.388534	0.363579	EPHB3/STK11/NOTCH1/EPHB2	4
BP	GO:0015909	long-chain fatty acid transport	4/322	67/18870	0.0275373	0.388534	0.363579	AKT2/SLC27A4/AKT1/DRD4	4
BP	GO:0035601	protein deacylation	4/322	67/18870	0.0275373	0.388534	0.363579	SIRT6/SGF29/ABHD17A/PPT1	4
BP	GO:0072659	protein localization to plasma membrane	10/322	290/18870	0.0277397	0.389867	0.364826	WNK4/RAB40C/CACNB3/AKT2/SIRT6/PKP3/PACS2/AKT1/EPHB2/GAK	10
BP	GO:0030100	regulation of endocytosis	10/322	291/18870	0.0283109	0.392999	0.367756	TSC2/AP2A1/DGKQ/NR1H2/HIP1R/DRD4/PICK1/PPT1/CD47/LRSAM1	10
BP	GO:0000423	mitophagy	3/322	39/18870	0.0286153	0.392999	0.367756	TSC2/CDC37/ATG4D	3
BP	GO:0014037	Schwann cell differentiation	3/322	39/18870	0.0286153	0.392999	0.367756	AKT2/FA2H/AKT1	3
BP	GO:0016233	telomere capping	3/322	39/18870	0.0286153	0.392999	0.367756	PNKP/MAPK3/XRCC1	3
BP	GO:0045746	negative regulation of Notch signaling pathway	3/322	39/18870	0.0286153	0.392999	0.367756	ARRDC1/AKT1/LFNG	3
BP	GO:1904407	positive regulation of nitric oxide metabolic process	3/322	39/18870	0.0286153	0.392999	0.367756	P2RX4/AKT1/KLF4	3
BP	GO:0046883	regulation of hormone secretion	9/322	251/18870	0.0288693	0.393617	0.368335	TRPM4/SIRT6/AACS/LRP5/NADK/PCK2/GNA11/PICK1/ILDR1	9
BP	GO:0006919	activation of cysteine-type endopeptidase activity involved in apoptotic process	4/322	68/18870	0.0288784	0.393617	0.368335	ATP2A3/HIP1R/BBC3/PIDD1	4
BP	GO:0071692	protein localization to extracellular region	12/322	377/18870	0.0290968	0.395104	0.369727	TRPM4/KCNN4/SIRT6/AACS/LRP5/NR1H2/NADK/PCK2/DRD4/GNA11/PICK1/NBL1	12
BP	GO:0034497	protein localization to phagophore assembly site	2/322	16/18870	0.0297522	0.398018	0.372453	PACS2/ATG4D	2
BP	GO:0046642	negative regulation of alpha-beta T cell proliferation	2/322	16/18870	0.0297522	0.398018	0.372453	ZBTB7B/LGALS9	2
BP	GO:0060856	establishment of blood-brain barrier	2/322	16/18870	0.0297522	0.398018	0.372453	LSR/LRP5	2
BP	GO:0071380	cellular response to prostaglandin E stimulus	2/322	16/18870	0.0297522	0.398018	0.372453	ADCY6/AKT1	2
BP	GO:0046626	regulation of insulin receptor signaling pathway	4/322	69/18870	0.0302576	0.401479	0.375692	TSC2/ZBTB7B/SLC27A4/VWA2	4
BP	GO:0051125	regulation of actin nucleation	3/322	40/18870	0.0305554	0.401479	0.375692	HIP1R/RNH1/PICK1	3
BP	GO:0006892	post-Golgi vesicle-mediated transport	5/322	102/18870	0.0305618	0.401479	0.375692	AP1G2/DNM2/AP2A1/AP3D1/GAK	5
BP	GO:0099111	microtubule-based transport	8/322	214/18870	0.0309341	0.401479	0.375692	STK11/RHOT2/MAP1S/IFT122/AP3D1/RHOT1/IFT140/MAPK8IP3	8
BP	GO:0006282	regulation of DNA repair	8/322	215/18870	0.0316739	0.401479	0.375692	TRIM28/PNKP/KMT5C/SIRT6/SGF29/RUVBL2/CDK9/XRCC1	8
BP	GO:0032206	positive regulation of telomere maintenance	4/322	70/18870	0.0316751	0.401479	0.375692	PNKP/SIRT6/RUVBL2/MAPK3	4
BP	GO:0050922	negative regulation of chemotaxis	4/322	70/18870	0.0316751	0.401479	0.375692	NOTCH1/PADI2/SEMA4G/NBL1	4
BP	GO:0098732	macromolecule deacylation	4/322	70/18870	0.0316751	0.401479	0.375692	SIRT6/SGF29/ABHD17A/PPT1	4
BP	GO:0010906	regulation of glucose metabolic process	5/322	103/18870	0.0316898	0.401479	0.375692	STK11/AKT2/DGKQ/SIRT6/AKT1	5
BP	GO:0022600	digestive system process	5/322	103/18870	0.0316898	0.401479	0.375692	WNK4/KCNN4/NR1H2/HIP1R/MOGAT2	5
BP	GO:0099175	regulation of postsynapse organization	5/322	103/18870	0.0316898	0.401479	0.375692	ARHGAP33/AKT1/ABHD17A/CRIPT/EPHB2	5
BP	GO:0048813	dendrite morphogenesis	6/322	139/18870	0.0321385	0.401479	0.375692	EPHB3/STK11/ANAPC2/ARHGAP33/MINK1/EPHB2	6
BP	GO:0051054	positive regulation of DNA metabolic process	10/322	298/18870	0.0325461	0.401479	0.375692	TRIM28/PNKP/KMT5C/SIRT6/AKT1/KLF4/RUVBL2/MAPK3/XRCC1/ERCC2	10
BP	GO:0045923	positive regulation of fatty acid metabolic process	3/322	41/18870	0.0325629	0.401479	0.375692	AKT2/NR1H2/MID1IP1	3
BP	GO:0010977	negative regulation of neuron projection development	6/322	140/18870	0.0331161	0.401479	0.375692	ITM2C/ADCY6/EPHB2/GAK/CARM1/SEMA4G	6
BP	GO:0070555	response to interleukin-1	6/322	140/18870	0.0331161	0.401479	0.375692	CACTIN/LGALS9/UPF1/MAPK3/DAB2IP/CD47	6
BP	GO:0071902	positive regulation of protein serine/threonine kinase activity	6/322	140/18870	0.0331161	0.401479	0.375692	MST1R/TELO2/AKT1/MAP3K11/DRD4/DAB2IP	6
BP	GO:0048488	synaptic vesicle endocytosis	4/322	71/18870	0.033131	0.401479	0.375692	DNM2/DGKQ/AP3D1/GAK	4
BP	GO:1902017	regulation of cilium assembly	4/322	71/18870	0.033131	0.401479	0.375692	RABEP2/AKT1/IFT140/CDK10	4
BP	GO:0050821	protein stabilization	8/322	217/18870	0.0331897	0.401479	0.375692	TELO2/CDC37/HIP1R/NCLN/RUVBL2/COG7/MAPK8IP3/CCNH	8
BP	GO:0006677	glycosylceramide metabolic process	2/322	17/18870	0.0333454	0.401479	0.375692	FA2H/GBA2	2
BP	GO:0007252	I-kappaB phosphorylation	2/322	17/18870	0.0333454	0.401479	0.375692	AKT1/DAB2IP	2
BP	GO:0021535	cell migration in hindbrain	2/322	17/18870	0.0333454	0.401479	0.375692	PLXNA2/EPHB2	2
BP	GO:0043923	positive regulation by host of viral transcription	2/322	17/18870	0.0333454	0.401479	0.375692	CDK9/JUN	2
BP	GO:0048268	clathrin coat assembly	2/322	17/18870	0.0333454	0.401479	0.375692	HIP1R/GAK	2
BP	GO:0060644	mammary gland epithelial cell differentiation	2/322	17/18870	0.0333454	0.401479	0.375692	AKT2/AKT1	2
BP	GO:0070875	positive regulation of glycogen metabolic process	2/322	17/18870	0.0333454	0.401479	0.375692	AKT2/AKT1	2
BP	GO:1900120	regulation of receptor binding	2/322	17/18870	0.0333454	0.401479	0.375692	ATP2A3/PTPRF	2
BP	GO:1903541	regulation of exosomal secretion	2/322	17/18870	0.0333454	0.401479	0.375692	SMPD3/CHMP2A	2
BP	GO:1904355	positive regulation of telomere capping	2/322	17/18870	0.0333454	0.401479	0.375692	PNKP/MAPK3	2
BP	GO:0007249	canonical NF-kappaB signal transduction	10/322	300/18870	0.0338338	0.406005	0.379927	CACTIN/IRF3/LGALS9/NUP62/AKT1/USP20/DAB2IP/PPP5C/NFKBIB/PIDD1	10
BP	GO:0046635	positive regulation of alpha-beta T cell activation	4/322	72/18870	0.0346254	0.41153	0.385097	TYK2/ZBTB7B/LGALS9/AP3D1	4
BP	GO:0140238	presynaptic endocytosis	4/322	72/18870	0.0346254	0.41153	0.385097	DNM2/DGKQ/AP3D1/GAK	4
BP	GO:0032941	secretion by tissue	3/322	42/18870	0.0346376	0.41153	0.385097	WNK4/KCNN4/NR1H2	3
BP	GO:0043010	camera-type eye development	11/322	344/18870	0.0347499	0.41153	0.385097	NECTIN1/ZNF513/FZR1/PPP1R13L/LRP5/NOTCH1/IFT122/KLF4/RDH13/EPHB2/IFT140	11
BP	GO:0043393	regulation of protein binding	6/322	142/18870	0.0351288	0.41284	0.386323	SYMPK/ATP2A3/PTPRF/PRMT7/HIP1R/AKT1	6
BP	GO:0046425	regulation of receptor signaling pathway via JAK-STAT	5/322	106/18870	0.0352289	0.41284	0.386323	PPP2R1A/TYK2/NOTCH1/EPHB2/DOT1L	5
BP	GO:0043484	regulation of RNA splicing	7/322	181/18870	0.0360492	0.41284	0.386323	ESRP2/U2AF2/SNRNP70/SGF29/RBM10/ILDR1/FASTK	7
BP	GO:1905475	regulation of protein localization to membrane	7/322	181/18870	0.0360492	0.41284	0.386323	WNK4/AKT2/SIRT6/AKT1/CRIPT/EPHB2/BBC3	7
BP	GO:0002067	glandular epithelial cell differentiation	4/322	73/18870	0.0361585	0.41284	0.386323	NOTCH1/AKT1/KLF4/SPDEF	4
BP	GO:0006809	nitric oxide biosynthetic process	4/322	73/18870	0.0361585	0.41284	0.386323	P2RX4/AKT1/KLF4/CD47	4
BP	GO:0008333	endosome to lysosome transport	4/322	73/18870	0.0361585	0.41284	0.386323	HOOK2/MGRN1/AP3D1/CHMP2A	4
BP	GO:0009247	glycolipid biosynthetic process	4/322	73/18870	0.0361585	0.41284	0.386323	PIGZ/GAL3ST2/FA2H/PIGQ	4
BP	GO:0034341	response to type II interferon	6/322	143/18870	0.0361641	0.41284	0.386323	TYK2/CDC37/NR1H2/DAPK3/LGALS9/CD47	6
BP	GO:0051098	regulation of binding	9/322	262/18870	0.0364592	0.41284	0.386323	SYMPK/ATP2A3/MED25/PTPRF/PRMT7/HIP1R/AKT1/DOT1L/JUN	9
BP	GO:0006664	glycolipid metabolic process	5/322	107/18870	0.0364606	0.41284	0.386323	PIGZ/GAL3ST2/FA2H/GBA2/PIGQ	5
BP	GO:0006672	ceramide metabolic process	5/322	107/18870	0.0364606	0.41284	0.386323	PPP2R1A/SMPD3/FA2H/PLPP2/GBA2	5
BP	GO:0048144	fibroblast proliferation	5/322	107/18870	0.0364606	0.41284	0.386323	MED25/SIRT6/DAB2IP/B4GALT7/RNASEH2B	5
BP	GO:0140888	interferon-mediated signaling pathway	5/322	107/18870	0.0364606	0.41284	0.386323	CACTIN/TYK2/IRF3/CDC37/NR1H2	5
BP	GO:0019432	triglyceride biosynthetic process	3/322	43/18870	0.0367792	0.413579	0.387014	NR1H2/PCK2/MOGAT2	3
BP	GO:0009642	response to light intensity	2/322	18/18870	0.0370984	0.413579	0.387014	AKT2/RDH13	2
BP	GO:0071243	cellular response to arsenic-containing substance	2/322	18/18870	0.0370984	0.413579	0.387014	MKNK2/ZFAND1	2
BP	GO:0071318	cellular response to ATP	2/322	18/18870	0.0370984	0.413579	0.387014	TRPM4/P2RX4	2
BP	GO:0090520	sphingolipid mediated signaling pathway	2/322	18/18870	0.0370984	0.413579	0.387014	SMPD3/AKT1	2
BP	GO:1902414	protein localization to cell junction	5/322	108/18870	0.0377186	0.414229	0.387623	TJP3/NECTIN1/LSR/MAPK8IP3/ILDR1	5
BP	GO:1903509	liposaccharide metabolic process	5/322	108/18870	0.0377186	0.414229	0.387623	PIGZ/GAL3ST2/FA2H/GBA2/PIGQ	5
BP	GO:0006023	aminoglycan biosynthetic process	4/322	74/18870	0.0377301	0.414229	0.387623	AP2A1/B3GNT8/SMPD3/B4GALT7	4
BP	GO:0032007	negative regulation of TOR signaling	4/322	74/18870	0.0377301	0.414229	0.387623	TSC2/STK11/WDR24/MAPK3	4
BP	GO:1903350	response to dopamine	4/322	74/18870	0.0377301	0.414229	0.387623	FCSK/ADCY6/DRD4/GNA11	4
BP	GO:0060759	regulation of response to cytokine stimulus	7/322	183/18870	0.0379013	0.414847	0.388202	SPPL2B/CACTIN/IRF3/CDC37/NR1H2/KLF4/PADI2	7
BP	GO:0050808	synapse organization	14/322	483/18870	0.038449	0.418037	0.391187	EPHB3/NECTIN1/PPFIA3/CACNB3/ANAPC2/ARHGAP33/PTPRF/HIP1R/AKT1/ABHD17A/CRIPT/EPHB2/DAB2IP/PICK1	14
BP	GO:0043122	regulation of canonical NF-kappaB signal transduction	9/322	265/18870	0.038746	0.418037	0.391187	CACTIN/IRF3/LGALS9/NUP62/USP20/DAB2IP/PPP5C/NFKBIB/PIDD1	9
BP	GO:0000184	nuclear-transcribed mRNA catabolic process, nonsense-mediated decay	3/322	44/18870	0.0389871	0.418037	0.391187	DHX34/UPF1/SMG9	3
BP	GO:0045840	positive regulation of mitotic nuclear division	3/322	44/18870	0.0389871	0.418037	0.391187	SMPD3/LRP5/NUP62	3
BP	GO:0046640	regulation of alpha-beta T cell proliferation	3/322	44/18870	0.0389871	0.418037	0.391187	TYK2/ZBTB7B/LGALS9	3
BP	GO:0060338	regulation of type I interferon-mediated signaling pathway	3/322	44/18870	0.0389871	0.418037	0.391187	CACTIN/IRF3/CDC37	3
BP	GO:2001252	positive regulation of chromosome organization	5/322	109/18870	0.0390029	0.418037	0.391187	TRIM28/PNKP/SIRT6/RUVBL2/MAPK3	5
BP	GO:0090559	regulation of membrane permeability	4/322	75/18870	0.0393405	0.41966	0.392705	RHOT2/HIP1R/BBC3/RHOT1	4
BP	GO:0051783	regulation of nuclear division	6/322	146/18870	0.0393867	0.41966	0.392705	FZR1/SMPD3/FBXW5/LRP5/DAPK3/NUP62	6
BP	GO:0051348	negative regulation of transferase activity	8/322	225/18870	0.0397456	0.422238	0.395118	TSC2/PNKP/LRP5/AKT1/XRCC1/EPHB2/DAB2IP/MVP	8
BP	GO:0008637	apoptotic mitochondrial changes	5/322	110/18870	0.0403136	0.426828	0.399412	RHOT2/HIP1R/AKT1/BBC3/RHOT1	5
BP	GO:0000209	protein polyubiquitination	8/322	226/18870	0.0406216	0.426828	0.399412	DCAF15/TRIM3/IRF2BP1/ANAPC2/FZR1/ZNF598/WDR24/LRSAM1	8
BP	GO:0032872	regulation of stress-activated MAPK cascade	7/322	186/18870	0.0407951	0.426828	0.399412	AXIN1/MINK1/SH3RF2/MAP3K11/MAPK3/DAB2IP/MAPK8IP3	7
BP	GO:0009226	nucleotide-sugar biosynthetic process	2/322	19/18870	0.0410048	0.426828	0.399412	FCSK/NANS	2
BP	GO:0035372	protein localization to microtubule	2/322	19/18870	0.0410048	0.426828	0.399412	ABHD17A/CRIPT	2
BP	GO:0048266	behavioral response to pain	2/322	19/18870	0.0410048	0.426828	0.399412	P2RX4/AKT1	2
BP	GO:1904505	regulation of telomere maintenance in response to DNA damage	2/322	19/18870	0.0410048	0.426828	0.399412	RUVBL2/XRCC1	2
BP	GO:0010907	positive regulation of glucose metabolic process	3/322	45/18870	0.041261	0.427734	0.40026	STK11/AKT2/AKT1	3
BP	GO:0042886	amide transport	11/322	354/18870	0.0413286	0.427734	0.40026	TRPM4/GIPC1/SMPD3/SIRT6/AACS/LRP5/NADK/PCK2/GNA11/PICK1/ILDR1	11
BP	GO:0043280	positive regulation of cysteine-type endopeptidase activity involved in apoptotic process	5/322	111/18870	0.0416508	0.428611	0.401082	ATP2A3/HIP1R/LGALS9/BBC3/PIDD1	5
BP	GO:0071347	cellular response to interleukin-1	5/322	111/18870	0.0416508	0.428611	0.401082	CACTIN/UPF1/MAPK3/DAB2IP/CD47	5
BP	GO:0032868	response to insulin	9/322	269/18870	0.0419444	0.430407	0.402761	TSC2/HSD11B2/AKT2/ZBTB7B/SLC27A4/AKT1/PCK2/VWA2/MAPK3	9
BP	GO:0032091	negative regulation of protein binding	4/322	77/18870	0.0426775	0.435455	0.407485	SYMPK/ATP2A3/PTPRF/AKT1	4
BP	GO:0046323	glucose import	4/322	77/18870	0.0426775	0.435455	0.407485	AKT2/SIRT6/SLC27A4/AKT1	4
BP	GO:0006109	regulation of carbohydrate metabolic process	7/322	188/18870	0.0428022	0.435497	0.407525	AP2A1/STK11/AKT2/SMPD3/DGKQ/SIRT6/AKT1	7
BP	GO:0040029	epigenetic regulation of gene expression	8/322	229/18870	0.0433266	0.4375	0.409399	TRIM28/AXIN1/SIRT6/PRMT7/SGF29/PADI2/PICK1/DOT1L	8
BP	GO:0034314	Arp2/3 complex-mediated actin nucleation	3/322	46/18870	0.0436004	0.4375	0.409399	HIP1R/RNH1/PICK1	3
BP	GO:0051972	regulation of telomerase activity	3/322	46/18870	0.0436004	0.4375	0.409399	PNKP/KLF4/MAPK3	3
BP	GO:0070849	response to epidermal growth factor	3/322	46/18870	0.0436004	0.4375	0.409399	AKT1/MAPK3/DAB2IP	3
BP	GO:0070302	regulation of stress-activated protein kinase signaling cascade	7/322	189/18870	0.0438292	0.4375	0.409399	AXIN1/MINK1/SH3RF2/MAP3K11/MAPK3/DAB2IP/MAPK8IP3	7
BP	GO:0002685	regulation of leukocyte migration	8/322	230/18870	0.044254	0.4375	0.409399	SMPD3/P2RX4/LGALS9/AKT1/PADI2/MAPK3/CD47/NBL1	8
BP	GO:0051403	stress-activated MAPK cascade	8/322	230/18870	0.044254	0.4375	0.409399	AXIN1/MINK1/SH3RF2/LGALS9/MAP3K11/MAPK3/DAB2IP/MAPK8IP3	8
BP	GO:0046209	nitric oxide metabolic process	4/322	78/18870	0.044404	0.4375	0.409399	P2RX4/AKT1/KLF4/CD47	4
BP	GO:0003215	cardiac right ventricle morphogenesis	2/322	20/18870	0.0450581	0.4375	0.409399	PPP1R13L/NOTCH1	2
BP	GO:0006071	glycerol metabolic process	2/322	20/18870	0.0450581	0.4375	0.409399	PCK2/MOGAT2	2
BP	GO:0031998	regulation of fatty acid beta-oxidation	2/322	20/18870	0.0450581	0.4375	0.409399	AKT2/AKT1	2
BP	GO:0034244	negative regulation of transcription elongation by RNA polymerase II	2/322	20/18870	0.0450581	0.4375	0.409399	AXIN1/SIRT6	2
BP	GO:0036498	IRE1-mediated unfolded protein response	2/322	20/18870	0.0450581	0.4375	0.409399	ERN2/DAB2IP	2
BP	GO:0090128	regulation of synapse maturation	2/322	20/18870	0.0450581	0.4375	0.409399	ANAPC2/DAB2IP	2
BP	GO:1902001	fatty acid transmembrane transport	2/322	20/18870	0.0450581	0.4375	0.409399	AKT2/AKT1	2
BP	GO:1902018	negative regulation of cilium assembly	2/322	20/18870	0.0450581	0.4375	0.409399	AKT1/CDK10	2
BP	GO:1990182	exosomal secretion	2/322	20/18870	0.0450581	0.4375	0.409399	SMPD3/CHMP2A	2
BP	GO:0010824	regulation of centrosome duplication	3/322	47/18870	0.0460046	0.439554	0.411322	FBXW5/NUP62/CHMP2A	3
BP	GO:0043029	T cell homeostasis	3/322	47/18870	0.0460046	0.439554	0.411322	PPP2R1A/LGALS9/AKT1	3
BP	GO:0046633	alpha-beta T cell proliferation	3/322	47/18870	0.0460046	0.439554	0.411322	TYK2/ZBTB7B/LGALS9	3
BP	GO:0072583	clathrin-dependent endocytosis	3/322	47/18870	0.0460046	0.439554	0.411322	AP2A1/HIP1R/GAK	3
BP	GO:0050920	regulation of chemotaxis	8/322	232/18870	0.046148	0.439554	0.411322	NOTCH1/P2RX4/LGALS9/CYRIB/PADI2/MAPK3/SEMA4G/NBL1	8
BP	GO:2001057	reactive nitrogen species metabolic process	4/322	79/18870	0.0461692	0.439554	0.411322	P2RX4/AKT1/KLF4/CD47	4
BP	GO:0034655	nucleobase-containing compound catabolic process	14/322	496/18870	0.0461964	0.439554	0.411322	ERN2/ZC3H4/CNOT3/NANOS3/PKP3/DHX34/UPF1/AKT1/EDC4/SMG9/RBM10/RNH1/RNASEH2B/FASTK	14
BP	GO:0009411	response to UV	6/322	152/18870	0.046365	0.439554	0.411322	STK11/POLD1/SIRT6/AKT1/RUVBL2/ERCC2	6
BP	GO:0010821	regulation of mitochondrion organization	6/322	152/18870	0.046365	0.439554	0.411322	TSC2/HIP1R/CYRIB/AKT1/BBC3/RHOT1	6
BP	GO:0048259	regulation of receptor-mediated endocytosis	5/322	115/18870	0.0472655	0.444749	0.416183	AP2A1/HIP1R/DRD4/PICK1/PPT1	5
BP	GO:0010639	negative regulation of organelle organization	11/322	363/18870	0.0479474	0.444749	0.416183	TSC2/EML2/SSH3/TRIOBP/HIP1R/CYRIB/AKT1/MID1IP1/XRCC1/PICK1/CDK10	11
BP	GO:0006479	protein methylation	4/322	80/18870	0.047973	0.444749	0.416183	PRMT7/KMT2B/CARM1/DOT1L	4
BP	GO:0008213	protein alkylation	4/322	80/18870	0.047973	0.444749	0.416183	PRMT7/KMT2B/CARM1/DOT1L	4
BP	GO:0097061	dendritic spine organization	4/322	80/18870	0.047973	0.444749	0.416183	EPHB3/ARHGAP33/EPHB2/PICK1	4
BP	GO:0006006	glucose metabolic process	7/322	193/18870	0.048096	0.444749	0.416183	STK11/AKT2/DGKQ/SIRT6/LRP5/AKT1/PCK2	7
BP	GO:0032369	negative regulation of lipid transport	3/322	48/18870	0.0484731	0.444749	0.416183	AKT2/NR1H2/AKT1	3
BP	GO:0046580	negative regulation of Ras protein signal transduction	3/322	48/18870	0.0484731	0.444749	0.416183	NUP62/EPHB2/DAB2IP	3
BP	GO:0098534	centriole assembly	3/322	48/18870	0.0484731	0.444749	0.416183	CCDC61/NUP62/CHMP2A	3
BP	GO:0042176	regulation of protein catabolic process	11/322	364/18870	0.0487248	0.444749	0.416183	GIPC1/HSPBP1/TMEM259/FZR1/AXIN1/KEAP1/SIRT6/SNRNP70/SH3RF2/AKT1/DAB2IP	11
BP	GO:0015908	fatty acid transport	5/322	116/18870	0.0487359	0.444749	0.416183	AKT2/SLC27A4/P2RX4/AKT1/DRD4	5
BP	GO:0071897	DNA biosynthetic process	7/322	194/18870	0.0492026	0.444749	0.416183	PNKP/POLD1/SMPD3/TELO2/LIG1/KLF4/MAPK3	7
BP	GO:0006907	pinocytosis	2/322	21/18870	0.0492524	0.444749	0.416183	NR1H2/PPT1	2
BP	GO:0007213	G protein-coupled acetylcholine receptor signaling pathway	2/322	21/18870	0.0492524	0.444749	0.416183	GRK2/GNA11	2
BP	GO:0007413	axonal fasciculation	2/322	21/18870	0.0492524	0.444749	0.416183	EPHB3/EPHB2	2
BP	GO:0071379	cellular response to prostaglandin stimulus	2/322	21/18870	0.0492524	0.444749	0.416183	ADCY6/AKT1	2
BP	GO:0097734	extracellular exosome biogenesis	2/322	21/18870	0.0492524	0.444749	0.416183	SMPD3/CHMP2A	2
BP	GO:0106030	neuron projection fasciculation	2/322	21/18870	0.0492524	0.444749	0.416183	EPHB3/EPHB2	2
BP	GO:2000010	positive regulation of protein localization to cell surface	2/322	21/18870	0.0492524	0.444749	0.416183	AKT1/EPHB2	2
BP	GO:0050878	regulation of body fluid levels	11/322	365/18870	0.0495108	0.445968	0.417323	WNK4/HSD11B2/KCNN4/SCNN1A/DGKQ/ADCY6/ZBTB7B/NR1H2/USF2/GP9/EPHB2	11
CC	GO:0043197	dendritic spine	9/338	174/19886	0.00300151	0.365562	0.343333	STRN4/GIPC1/DAGLA/ARHGAP33/HIP1R/P2RX4/ABHD17A/CRIPT/EPHB2	9
CC	GO:0044309	neuron spine	9/338	176/19886	0.00323848	0.365562	0.343333	STRN4/GIPC1/DAGLA/ARHGAP33/HIP1R/P2RX4/ABHD17A/CRIPT/EPHB2	9
CC	GO:0000791	euchromatin	5/338	60/19886	0.00350124	0.365562	0.343333	TRIM28/KLF4/RUVBL2/PADI2/JUN	5
CC	GO:0032806	carboxy-terminal domain protein kinase complex	3/338	19/19886	0.00385316	0.365562	0.343333	CDK9/ERCC2/CCNH	3
CC	GO:0098686	hippocampal mossy fiber to CA3 synapse	4/338	42/19886	0.00551823	0.365562	0.343333	NECTIN1/GRIN2D/ROGDI/EPHB2	4
CC	GO:0070160	tight junction	7/338	131/19886	0.0071432	0.365562	0.343333	SIPA1L3/TJP3/WNK4/SYMPK/LSR/CYTH2/ILDR1	7
CC	GO:0005681	spliceosomal complex	9/338	205/19886	0.00862024	0.365562	0.343333	CACTIN/U2AF2/XAB2/SNRNP70/PRPF31/UPF1/CRIPT/SUGP1/DHX38	9
CC	GO:0098984	neuron to neuron synapse	13/338	362/19886	0.00938318	0.365562	0.343333	DNM2/NECTIN1/TSC2/DAGLA/GRIN2D/PRR12/HIP1R/ROGDI/MINK1/ABHD17A/CRIPT/EPHB2/PICK1	13
CC	GO:0098978	glutamatergic synapse	14/338	407/19886	0.0102278	0.365562	0.343333	LPAR2/PPP2R1A/PPFIA3/GIPC1/GRIN2D/DGKQ/HIP1R/AKT1/AP3D1/ABHD17A/DRD4/CRIPT/MAPK3/EPHB2	14
CC	GO:0048787	presynaptic active zone membrane	3/338	30/19886	0.0140717	0.365562	0.343333	LPAR2/NECTIN1/GRIN2D	3
CC	GO:0000109	nucleotide-excision repair complex	2/338	11/19886	0.0143154	0.365562	0.343333	POLD1/XRCC1	2
CC	GO:0043296	apical junction complex	7/338	150/19886	0.0143713	0.365562	0.343333	TJP3/NECTIN1/WNK4/SYMPK/LSR/CYTH2/ILDR1	7
CC	GO:0044665	MLL1/2 complex	3/338	32/19886	0.0167693	0.365562	0.343333	PRPF31/KMT2B/RUVBL2	3
CC	GO:0000439	transcription factor TFIIH core complex	2/338	12/19886	0.0169874	0.365562	0.343333	ERCC2/CCNH	2
CC	GO:0034362	low-density lipoprotein particle	2/338	12/19886	0.0169874	0.365562	0.343333	APOBR/LSR	2
CC	GO:0042627	chylomicron	2/338	12/19886	0.0169874	0.365562	0.343333	APOBR/LSR	2
CC	GO:1990124	messenger ribonucleoprotein complex	2/338	12/19886	0.0169874	0.365562	0.343333	PKP3/ARVCF	2
CC	GO:0035770	ribonucleoprotein granule	10/338	270/19886	0.017576	0.365562	0.343333	SYMPK/CNOT3/NANOS3/BTBD2/UPF1/EDC4/CDK9/PPP6R2/ZFAND1/FASTK	10
CC	GO:0030125	clathrin vesicle coat	3/338	34/19886	0.0197359	0.365562	0.343333	EPN1/AP1G2/AP2A1	3
CC	GO:0005675	transcription factor TFIIH holo complex	2/338	13/19886	0.019853	0.365562	0.343333	ERCC2/CCNH	2
CC	GO:1990909	Wnt signalosome	2/338	13/19886	0.019853	0.365562	0.343333	AXIN1/LRP5	2
CC	GO:0005923	bicellular tight junction	6/338	126/19886	0.0207741	0.365562	0.343333	TJP3/WNK4/SYMPK/LSR/CYTH2/ILDR1	6
CC	GO:0030117	membrane coat	5/338	94/19886	0.0221286	0.365562	0.343333	EPN1/AP1G2/AP2A1/AP3D1/CHMP2A	5
CC	GO:0048475	coated membrane	5/338	94/19886	0.0221286	0.365562	0.343333	EPN1/AP1G2/AP2A1/AP3D1/CHMP2A	5
CC	GO:0098845	postsynaptic endosome	2/338	14/19886	0.0229049	0.365562	0.343333	ABHD17A/PICK1	2
CC	GO:0019908	nuclear cyclin-dependent protein kinase holoenzyme complex	2/338	15/19886	0.026136	0.384033	0.36068	CDK9/CCNH	2
CC	GO:0030119	AP-type membrane coat adaptor complex	3/338	38/19886	0.0264806	0.384033	0.36068	AP1G2/AP2A1/AP3D1	3
CC	GO:0000932	P-body	5/338	99/19886	0.0269497	0.384033	0.36068	CNOT3/NANOS3/BTBD2/UPF1/EDC4	5
CC	GO:0071004	U2-type prespliceosome	2/338	17/19886	0.0331083	0.432283	0.405996	U2AF2/SNRNP70	2
CC	GO:0071010	prespliceosome	2/338	17/19886	0.0331083	0.432283	0.405996	U2AF2/SNRNP70	2
CC	GO:0101031	protein folding chaperone complex	3/338	42/19886	0.0343035	0.432283	0.405996	CDC37/RUVBL2/PPP5C	3
CC	GO:0031461	cullin-RING ubiquitin ligase complex	7/338	181/19886	0.0354441	0.432283	0.405996	DCAF15/ANAPC2/FZR1/KEAP1/FBXW5/FBXL8/ANKRD9	7
CC	GO:0030130	clathrin coat of trans-Golgi network vesicle	2/338	18/19886	0.0368361	0.432283	0.405996	AP1G2/AP2A1	2
CC	GO:0031143	pseudopodium	2/338	18/19886	0.0368361	0.432283	0.405996	RAB25/MAPK3	2
CC	GO:0005905	clathrin-coated pit	4/338	75/19886	0.0388817	0.443251	0.416297	EPN1/DNM2/AP2A1/HIP1R	4
CC	GO:0048786	presynaptic active zone	4/338	77/19886	0.0421834	0.443479	0.416511	LPAR2/NECTIN1/PPFIA3/GRIN2D	4
CC	GO:0014069	postsynaptic density	10/338	315/19886	0.0437421	0.443479	0.416511	DNM2/TSC2/DAGLA/GRIN2D/PRR12/HIP1R/MINK1/ABHD17A/CRIPT/PICK1	10
CC	GO:0012510	trans-Golgi network transport vesicle membrane	2/338	20/19886	0.0447431	0.443479	0.416511	AP1G2/AP2A1	2
CC	GO:0034361	very-low-density lipoprotein particle	2/338	20/19886	0.0447431	0.443479	0.416511	APOBR/LSR	2
CC	GO:0034385	triglyceride-rich plasma lipoprotein particle	2/338	20/19886	0.0447431	0.443479	0.416511	APOBR/LSR	2
CC	GO:0008023	transcription elongation factor complex	3/338	47/19886	0.0455705	0.443479	0.416511	PAF1/SUPT5H/CDK9	3
CC	GO:0030118	clathrin coat	3/338	48/19886	0.0480178	0.453839	0.426242	EPN1/AP1G2/AP2A1	3
CC	GO:0005680	anaphase-promoting complex	2/338	21/19886	0.04891	0.453839	0.426242	ANAPC2/FZR1	2
MF	GO:0004674	protein serine/threonine kinase activity	18/336	427/18496	0.00086624	0.188004	0.182119	ERN2/WNK4/STK11/GRK2/AKT2/LTBP4/MKNK2/MINK1/DAPK3/AKT1/MAP3K11/CDC42BPG/CDK9/MAPK3/NEK8/GAK/CDK10/FASTK	18
MF	GO:0051879	Hsp90 protein binding	5/336	42/18496	0.000940972	0.188004	0.182119	TSC2/TELO2/CDC37/NUP62/PPP5C	5
MF	GO:0106310	protein serine kinase activity	16/336	361/18496	0.000985632	0.188004	0.182119	ERN2/WNK4/STK11/AKT2/MKNK2/MINK1/DAPK3/AKT1/MAP3K11/CDC42BPG/CDK9/MAPK3/NEK8/GAK/CDK10/FASTK	16
MF	GO:0042054	histone methyltransferase activity	6/336	66/18496	0.00124919	0.188004	0.182119	KMT5C/PRMT7/KMT2B/CARM1/FBL/DOT1L	6
MF	GO:0004198	calcium-dependent cysteine-type endopeptidase activity	3/336	16/18496	0.00279124	0.294012	0.284809	CAPN15/CAPN5/CAPN9	3
MF	GO:1990756	ubiquitin ligase-substrate adaptor activity	5/336	54/18496	0.00293035	0.294012	0.284809	FZR1/AXIN1/KEAP1/ARRDC1/ANKRD9	5
MF	GO:0035615	clathrin adaptor activity	3/336	18/18496	0.00395942	0.34051	0.329852	AP1G2/AP2A1/HIP1R	3
MF	GO:0140312	cargo adaptor activity	3/336	19/18496	0.00463916	0.349096	0.33817	AP1G2/AP2A1/HIP1R	3
MF	GO:0140767	enzyme-substrate adaptor activity	5/336	65/18496	0.00651215	0.36842	0.356889	FZR1/AXIN1/KEAP1/ARRDC1/ANKRD9	5
MF	GO:0017124	SH3 domain binding	7/336	122/18496	0.00693003	0.36842	0.356889	DNM2/ELMO3/NOXA1/NCKIPSD/HIP1R/DRD4/DAB2IP	7
MF	GO:1990841	promoter-specific chromatin binding	5/336	66/18496	0.00694354	0.36842	0.356889	TRIM28/WDR13/ZC3H4/IRF3/KLF4	5
MF	GO:0008276	protein methyltransferase activity	6/336	94/18496	0.00734393	0.36842	0.356889	KMT5C/PRMT7/KMT2B/CARM1/FBL/DOT1L	6
MF	GO:0030276	clathrin binding	5/336	70/18496	0.00886926	0.392575	0.380288	EPN1/AP1G2/AP2A1/HIP1R/GAK	5
MF	GO:0003684	damaged DNA binding	5/336	71/18496	0.00940286	0.392575	0.380288	PNKP/POLD1/SIRT6/XRCC1/ERCC2	5
MF	GO:0008170	N-methyltransferase activity	6/336	101/18496	0.0102948	0.392575	0.380288	KMT5C/PRMT7/KMT2B/CARM1/FBL/DOT1L	6
MF	GO:0030674	protein-macromolecule adaptor activity	15/336	421/18496	0.0104339	0.392575	0.380288	AP1G2/AP2A1/STAP2/FZR1/AXIN1/KEAP1/ZNF598/ARRDC1/HIP1R/ANKRD9/NUP62/KLF4/DAB2IP/ERCC2/MAPK8IP3	15
MF	GO:0140993	histone modifying activity	9/336	202/18496	0.0117787	0.404731	0.392064	NAA60/KMT5C/SIRT6/PRMT7/KMT2B/PADI2/CARM1/FBL/DOT1L	9
MF	GO:0099604	ligand-gated calcium channel activity	3/336	27/18496	0.0125844	0.404731	0.392064	TRPM4/GRIN2D/P2RX4	3
MF	GO:0001094	TFIID-class transcription factor complex binding	2/336	10/18496	0.0134462	0.404731	0.392064	RUVBL2/FBL	2
MF	GO:0008474	palmitoyl-(protein) hydrolase activity	2/336	10/18496	0.0134462	0.404731	0.392064	ABHD17A/PPT1	2
MF	GO:0008046	axon guidance receptor activity	2/336	11/18496	0.0162388	0.444352	0.430444	EPHB3/EPHB2	2
MF	GO:0098599	palmitoyl hydrolase activity	2/336	11/18496	0.0162388	0.444352	0.430444	ABHD17A/PPT1	2
MF	GO:0016273	arginine N-methyltransferase activity	2/336	12/18496	0.0192551	0.463662	0.44915	PRMT7/CARM1	2
MF	GO:0016274	protein-arginine N-methyltransferase activity	2/336	12/18496	0.0192551	0.463662	0.44915	PRMT7/CARM1	2
MF	GO:0035497	cAMP response element binding	2/336	12/18496	0.0192551	0.463662	0.44915	E4F1/JUN	2
MF	GO:0019902	phosphatase binding	8/336	189/18496	0.0224524	0.488308	0.473024	TSC2/STRN4/KCNN4/SH3RF2/MAPK3/DAB2IP/MVP/PPP6R2	8
MF	GO:0001098	basal transcription machinery binding	4/336	60/18496	0.0235231	0.488308	0.473024	SCAF1/PAF1/RUVBL2/FBL	4
MF	GO:0001099	basal RNA polymerase II transcription machinery binding	4/336	60/18496	0.0235231	0.488308	0.473024	SCAF1/PAF1/RUVBL2/FBL	4
MF	GO:0016627	oxidoreductase activity, acting on the CH-CH group of donors	4/336	60/18496	0.0235231	0.488308	0.473024	ACAA1/BLVRB/RETSAT/DECR2	4
MF	GO:0071933	Arp2/3 complex binding	2/336	14/18496	0.0259232	0.520192	0.503911	NCKIPSD/PICK1	2
MF	GO:0031072	heat shock protein binding	6/336	128/18496	0.0295026	0.523346	0.506966	TSC2/MVD/TELO2/CDC37/NUP62/PPP5C	6
MF	GO:0005005	transmembrane-ephrin receptor activity	2/336	15/18496	0.0295577	0.523346	0.506966	EPHB3/EPHB2	2
MF	GO:0031435	mitogen-activated protein kinase kinase kinase binding	2/336	15/18496	0.0295577	0.523346	0.506966	MAP3K11/DAB2IP	2
MF	GO:0047372	acylglycerol lipase activity	2/336	15/18496	0.0295577	0.523346	0.506966	FAAH/DAGLA	2
MF	GO:0035591	signaling adaptor activity	5/336	98/18496	0.0331594	0.543127	0.526127	STAP2/AXIN1/NUP62/DAB2IP/MAPK8IP3	5
MF	GO:0030275	LRR domain binding	2/336	16/18496	0.0333815	0.543127	0.526127	STK11/DAPK3	2
MF	GO:0140939	histone H4 methyltransferase activity	2/336	16/18496	0.0333815	0.543127	0.526127	KMT5C/PRMT7	2
MF	GO:0016790	thiolester hydrolase activity	3/336	40/18496	0.0357942	0.543958	0.526933	ABHD17A/ACOT11/PPT1	3
MF	GO:0016290	palmitoyl-CoA hydrolase activity	2/336	17/18496	0.0373865	0.543958	0.526933	ACOT11/PPT1	2
MF	GO:0046965	nuclear retinoid X receptor binding	2/336	17/18496	0.0373865	0.543958	0.526933	MED25/NR1H2	2
MF	GO:0051536	iron-sulfur cluster binding	4/336	70/18496	0.0384842	0.543958	0.526933	AIFM3/POLD1/ERCC2/CIAO3	4
MF	GO:0051540	metal cluster binding	4/336	70/18496	0.0384842	0.543958	0.526933	AIFM3/POLD1/ERCC2/CIAO3	4
MF	GO:0140938	histone H3 methyltransferase activity	3/336	42/18496	0.0405135	0.543958	0.526933	KMT2B/CARM1/DOT1L	3
MF	GO:0005003	ephrin receptor activity	2/336	18/18496	0.0415649	0.543958	0.526933	EPHB3/EPHB2	2
MF	GO:0016646	oxidoreductase activity, acting on the CH-NH group of donors, NAD or NADP as acceptor	2/336	18/18496	0.0415649	0.543958	0.526933	CRYM/BLVRB	2
MF	GO:0030228	lipoprotein particle receptor activity	2/336	18/18496	0.0415649	0.543958	0.526933	APOBR/ILDR1	2
MF	GO:0051539	4 iron, 4 sulfur cluster binding	3/336	43/18496	0.042985	0.550574	0.533342	POLD1/ERCC2/CIAO3	3
MF	GO:0019903	protein phosphatase binding	6/336	142/18496	0.0452889	0.567998	0.55022	STRN4/KCNN4/SH3RF2/DAB2IP/MVP/PPP6R2	6

## Sheet: Table S4
Table S4:Coefficients of NECSO-Related Genes in the Risk Score Model
Gene	Coef
DRD4	0.0493859
NEK8	0.15687
EPHB2	-0.040674
CYTH2	0.0468897
ACOT11	-0.0845019
